# Supplementary material for: Identification of yeast cell cycle regulated genes based on genomic features
Source: BMC Syst Biol. 2013 Jul 29;7:70. doi: 10.1186/1752-0509-7-70 (PMC3734186; doi:10.1186/1752-0509-7-70)
Supplement: Additional file 2 — 211 predicted cell cycle regulated genes. Each gene is annotated with general and phase specific prediction scores and corresponding gene functions. [file 1752-0509-7-70-S2.txt]

Gene	Name	Prediction_Score	G1	S	G2	M	Predicted_Stage	Function
YJL196C	ELO1	0.9986337	0.534	0.0517	0.0471	0.3672	G1	Elongase I, medium-chain acyl elongase, catalyzes carboxy-terminal elongation of unsaturated C12-C16 fatty acyl-CoAs to C16-C18 fatty acids
YDR452W	PPN1	0.9979864	0.2269	0.3795	0.3558	0.0378	S	Vacuolar endopolyphosphatase with a role in phosphate metabolism; functions as a homodimer
YCR064C	YCR064C	0.997864	0.6106	0.3503	0.0251	0.014	G1	Dubious open reading frame unlikely to encode a protein, based on experimental and comparative sequence data; partially overlaps the verified gene BUD31
YJR091C	JSN1	0.9977104	0.0059	0.0277	0.9091	0.0573	G2	Member of the Puf family of RNA-binding proteins, interacts with mRNAs encoding membrane-associated proteins; involved in localizing the Arp2/3 complex to mitochondria; overexpression causes increased sensitivity to benomyl
YDR263C	DIN7	0.9976252	0.5117	0.3879	0.077	0.0235	G1	Mitochondrial nuclease functioning in DNA repair and replication, modulates the stability of the mitochondrial genome, induced by exposure to mutagens, also induced during meiosis at a time nearly coincident with commitment to recombination
YKR040C	YKR040C	0.9950313	0.1505	0.0654	0.5061	0.2779	G2	Dubious open reading frame unlikely to encode a protein, based on available experimental and comparative sequence data; partially overlaps the uncharacterized ORF YKR041W
YNL298W	CLA4	0.9948374	0.4761	0.1229	0.0595	0.3414	G1	Cdc42p-activated signal transducing kinase of the PAK (p21-activated kinase) family, along with Ste20p and Skm1p; involved in septin ring assembly, vacuole inheritance, cytokinesis, sterol uptake regulation; phosphorylates Cdc3p and Cdc10p
YMR306W	FKS3	0.9911608	0.3993	0.4338	0.0354	0.1315	S	Protein involved in spore wall assembly, has similarity to 1,3-beta-D-glucan synthase catalytic subunits Fks1p and Gsc2p; the authentic, non-tagged protein is detected in highly purified mitochondria in high-throughput studies
YML109W	ZDS2	0.9909768	0.7363	0.0456	0.0139	0.2042	G1	Protein with a role in regulating Swe1p-dependent polarized growth; involved in maintenance of Cdc55p in the cytoplasm where it promotes mitotic entry; interacts with silencing proteins at the telomere; implicated in the mitotic exit network through regulation of Cdc14p localization; paralog of Zds1p
YNR028W	CPR8	0.9898761	0.2169	0.341	0.092	0.3501	M	Peptidyl-prolyl cis-trans isomerase (cyclophilin), catalyzes the cis-trans isomerization of peptide bonds N-terminal to proline residues; similarity to Cpr4p suggests a potential role in the secretory pathway
YJL186W	MNN5	0.9897958	0.5783	0.3393	0.0384	0.0441	G1	Alpha-1,2-mannosyltransferase, responsible for addition of the second alpha-1,2-linked mannose of the branches on the mannan backbone of oligosaccharides, localizes to an early Golgi compartment
YDR544C	YDR544C	0.9871406	0.9991	0.0001	0.0002	0.0006	G1	Dubious open reading frame unlikely to encode a functional protein, based on available experimental and comparative sequence data
YBR077C	SLM4	0.9869011	0.0688	0.7464	0.0381	0.1467	S	Component of the EGO complex, which is involved in the regulation of microautophagy, and of the GSE complex, which is required for proper sorting of amino acid permease Gap1p; gene exhibits synthetic genetic interaction with MSS4
YLR439W	MRPL4	0.9850286	0.9201	0.0238	0.025	0.0311	G1	Mitochondrial ribosomal protein of the large subunit, homolog of prokaryotic L29 ribosomal protein; located at the ribosomal tunnel exit
YKL096W-A	CWP2	0.9847364	0.364	0.376	0.1666	0.0934	S	Covalently linked cell wall mannoprotein, major constituent of the cell wall; plays a role in stabilizing the cell wall; involved in low pH resistance; precursor is GPI-anchored
YKL097C	YKL097C	0.9847364	0.364	0.376	0.1666	0.0934	S	Dubious open reading frame, unlikely to encode a protein; not conserved in closely related Saccharomyces species
YNL338W	YNL338W	0.9811618	0.998	0.0001	0.0007	0.0012	G1	Dubious open reading frame unlikely to encode a protein, based on available experimental and comparative sequence data; completely overlaps TEL14L-XC, which is Telomeric X element Core sequence on the left arm of Chromosome XIV
YLR189C	ATG26	0.9801101	0.007	0.0204	0.812	0.1605	G2	UDP-glucose:sterol glucosyltransferase, conserved enzyme involved in synthesis of sterol glucoside membrane lipids; in contrast to ATG26 from P. pastoris, S. cerevisiae ATG26 is not involved in autophagy
YER001W	MNN1	0.9801005	0.4861	0.1419	0.2389	0.1331	G1	Alpha-1,3-mannosyltransferase, integral membrane glycoprotein of the Golgi complex, required for addition of alpha1,3-mannose linkages to N-linked and O-linked oligosaccharides, one of five S. cerevisiae proteins of the MNN1 family
YML053C	YML053C	0.9791053	0.0045	0.0367	0.7565	0.2023	G2	Putative protein of unknown function; green fluorescent protein (GFP)-fusion protein localizes to the cytoplasm and the nucleus; overexpression causes a cell cycle delay or arrest; YML053C is not an essential gene
YHR091C	MSR1	0.9773439	0.9825	0.0014	0.0111	0.005	G1	Mitochondrial arginyl-tRNA synthetase
YDR147W	EKI1	0.9751171	0.0327	0.0731	0.7683	0.1259	G2	Ethanolamine kinase, primarily responsible for phosphatidylethanolamine synthesis via the CDP-ethanolamine pathway; exhibits some choline kinase activity, thus contributing to phosphatidylcholine synthesis via the CDP-choline pathway
YMR117C	SPC24	0.9747331	0.3129	0.4931	0.1156	0.0784	S	Component of the evolutionarily conserved kinetochore-associated Ndc80 complex (Ndc80p-Nuf2p-Spc24p-Spc25p); involved in chromosome segregation, spindle checkpoint activity and kinetochore clustering
YHR153C	SPO16	0.9729192	0.7655	0.1923	0.0204	0.0218	G1	Meiosis-specific protein involved in synaptonemal complex assembly; implicated in regulation of crossover formation; required for sporulation
YLR112W	YLR112W	0.9724345	0.8172	0.0431	0.0595	0.0803	G1	Dubious open reading frame unlikely to encode a protein, based on available experimental and comparative sequence data
YBR069C	TAT1	0.9697271	0.1146	0.032	0.7935	0.0599	G2	Amino acid transport protein for valine, leucine, isoleucine, and tyrosine, low-affinity tryptophan and histidine transporter; overexpression confers FK506 and FTY720 resistance
YNL053W	MSG5	0.9681148	0.0678	0.1458	0.1085	0.6779	M	Dual-specificity protein phosphatase; exists in 2 isoforms; required for maintenance of a low level of signaling through the cell integrity pathway, adaptive response to pheromone; regulates and is regulated by Slt2p; dephosphorylates Fus3p
YKL102C	YKL102C	0.9669594	0.7628	0.1829	0.0411	0.0132	G1	Dubious open reading frame unlikely to encode a functional protein; deletion confers sensitivity to citric acid; predicted protein would include a thiol-disulfide oxidoreductase active site
YLR084C	RAX2	0.9659245	0.2406	0.0893	0.3261	0.344	M	N-glycosylated protein involved in the maintenance of bud site selection during bipolar budding; localization requires Rax1p; RAX2 mRNA stability is regulated by Mpt5p
YGR109W-A		0.9615863	0.3732	0.5053	0.0584	0.0631	S	Retrotransposon TYA Gag gene co-transcribed with TYB Pol; translated as TYA or TYA-TYB polyprotein; Gag is a nucleocapsid protein that is the structural constituent of virus-like particles (VLPs); similar to retroviral Gag
YGR109W-B		0.9615863	0.3732	0.5053	0.0584	0.0631	S	Retrotransposon TYA Gag and TYB Pol genes; transcribed/translated as one unit; polyprotein is processed to make a nucleocapsid-like protein (Gag), reverse transcriptase (RT), protease (PR), and integrase (IN); similar to retroviral genes
YOL011W	PLB3	0.9609678	0.5066	0.2008	0.0743	0.2184	G1	Phospholipase B (lysophospholipase) involved in phospholipid metabolism; hydrolyzes phosphatidylinositol and phosphatidylserine and displays transacylase activity in vitro
YBR162C	TOS1	0.9595967	0.3222	0.6354	0.0275	0.0149	S	Covalently-bound cell wall protein of unknown function; identified as a cell cycle regulated SBF target gene; deletion mutants are highly resistant to treatment with beta-1,3-glucanase; has sequence similarity to YJL171C
YBR162W-A	YSY6	0.9595967	0.3222	0.6354	0.0275	0.0149	S	Protein whose expression suppresses a secretory pathway mutation in E. coli; has similarity to the mammalian RAMP4 protein involved in secretion
YNL274C	GOR1	0.9586867	0.8478	0.0863	0.0161	0.0498	G1	Glyoxylate reductase; null mutation results in increased biomass after diauxic shift; the authentic, non-tagged protein is detected in highly purified mitochondria in high-throughput studies
YBR105C	VID24	0.9578126	0.2595	0.2307	0.3168	0.193	G2	Peripheral membrane protein located at Vid (vacuole import and degradation) vesicles; regulates fructose-1,6-bisphosphatase (FBPase) targeting to the vacuole; promotes proteasome-dependent catabolite degradation of FBPase
YBR106W	PHO88	0.9578126	0.2595	0.2307	0.3168	0.193	G2	Probable membrane protein, involved in phosphate transport; pho88 pho86 double null mutant exhibits enhanced synthesis of repressible acid phosphatase at high inorganic phosphate concentrations
YHR149C	SKG6	0.957349	0.3632	0.3491	0.0861	0.2016	G1	Integral membrane protein that localizes primarily to growing sites such as the bud tip or the cell periphery; potential Cdc28p substrate; Skg6p interacts with Zds1p and Zds2p
YHR150W	PEX28	0.957349	0.3632	0.3491	0.0861	0.2016	G1	Peroxisomal integral membrane peroxin, involved in the regulation of peroxisomal size, number and distribution; genetic interactions suggest that Pex28p and Pex29p act at steps upstream of those mediated by Pex30p, Pex31p, and Pex32p
YNL282W	POP3	0.956279	0.5767	0.3123	0.0625	0.0485	G1	Subunit of both RNase MRP and nuclear RNase P; RNase MRP cleaves pre-rRNA, while nuclear RNase P cleaves tRNA precursors to generate mature 5' ends and facilitates turnover of nuclear RNAs
YPL015C	HST2	0.9558101	0.4787	0.1443	0.3581	0.0189	G1	Cytoplasmic member of the silencing information regulator 2 (Sir2) family of NAD(+)-dependent protein deacetylases; modulates nucleolar (rDNA) and telomeric silencing; possesses NAD(+)-dependent histone deacetylase activity in vitro
YOR075W	UFE1	0.9549985	0.9646	0.0144	0.006	0.015	G1	t-SNARE required for retrograde vesicular traffic and homotypic ER membrane fusion; forms a complex with the SNAREs Sec22p, Sec20p and Use1p to mediate fusion of Golgi-derived vesicles at the ER
YMR070W	MOT3	0.9526525	0.6182	0.1718	0.0459	0.1641	G1	Transcriptional repressor and activator with two C2-H2 zinc fingers; involved in repression of a subset of hypoxic genes by Rox1p, repression of several DAN/TIR genes during aerobic growth, and repression of ergosterol biosynthetic genes in response to hyperosmotic stress; contributes to recruitment of the Tup1p-Cyc8p general repressor to promoters; involved in positive transcriptional regulation…
YNL301C	RPL18B	0.9524329	0.2371	0.7206	0.0265	0.0158	S	Protein component of the large (60S) ribosomal subunit, identical to Rpl18Ap and has similarity to rat L18 ribosomal protein
YBR112C	CYC8	0.9523262	0.1638	0.4516	0.0075	0.3771	S	General transcriptional co-repressor, acts together with Tup1p; also acts as part of a transcriptional co-activator complex that recruits the SWI/SNF and SAGA complexes to promoters; can form the prion [OCT+]
YDL047W	SIT4	0.9516062	0.4661	0.2894	0.0849	0.1596	G1	Type 2A-related serine-threonine phosphatase that functions in the G1/S transition of the mitotic cycle; cytoplasmic and nuclear protein that modulates functions mediated by Pkc1p including cell wall and actin cytoskeleton organization
YNL313C	EMW1	0.9501222	0.6629	0.1793	0.1135	0.0444	G1	Essential conserved protein with a role in maintaining cell wall integrity; contains six TPR (tetratricopeptide repeat) domains clustered in the C-terminal region; conditional mutant is suppressed by overexpression of GFA1
YIL160C	POT1	0.9501085	0.5928	0.208	0.0949	0.1043	G1	3-ketoacyl-CoA thiolase with broad chain length specificity, cleaves 3-ketoacyl-CoA into acyl-CoA and acetyl-CoA during beta-oxidation of fatty acids
YDR130C	FIN1	0.9482285	0.1116	0.2188	0.4991	0.1705	G2	Spindle pole body-related intermediate filament protein; forms cell cycle-specific filaments between spindle pole bodies in mother and daughter cells; localization cell-cycle dependent; involved in Glc7p localization and regulation
YFR017C	YFR017C	0.9460111	0.7368	0.0124	0.1079	0.1429	G1	Cytoplasmic protein that inhibits Gdb1p glycogen debranching activity; required for normal intracellular accumulation of glycogen; phosphorylated in vivo; expression increases during wine fermentation
YDR259C	YAP6	0.9452468	0.0435	0.0129	0.8249	0.1187	G2	Basic leucine zipper (bZIP) transcription factor; physically interacts with the Tup1-Cyc8 complex and recruits Tup1p to its targets; overexpression increases sodium and lithium tolerance; computational analysis suggests a role in regulation of expression of genes involved in carbohydrate metabolism
YPL126W	NAN1	0.9448561	0.2575	0.5432	0.1881	0.0113	S	U3 snoRNP protein, component of the small (ribosomal) subunit (SSU) processosome containing U3 snoRNA; required for the biogenesis of18S rRNA
YBR037C	SCO1	0.9444744	0.0604	0.1997	0.637	0.1029	G2	Copper-binding protein of the mitochondrial inner membrane, required for cytochrome c oxidase activity and respiration; may function to deliver copper to cytochrome c oxidase; has similarity to thioredoxins
YGL007W	BRP1	0.9387987	0.0375	0.0512	0.8043	0.1069	G2	Dubious ORF located in the upstream region of PMA1, deletion leads to polyamine resistance due to downregulation of PMA1
YER125W	RSP5	0.9374842	0.6333	0.085	0.1443	0.1374	G1	E3 ubiquitin ligase of the NEDD4 family; involved in regulating many cellular processes including MVB sorting, heat shock response, transcription, endocytosis, and ribosome stability; human homolog is involved in Liddle syndrome; mutant tolerates aneuploidy; ubiquitylates Sec23p
YPR008W	HAA1	0.9367014	0.1465	0.1932	0.011	0.6492	M	Transcriptional activator involved in the transcription of TPO2, YRO2, and other genes putatively encoding membrane stress proteins; involved in adaptation to weak acid stress
YDR389W	SAC7	0.9361885	0.384	0.19	0.1346	0.2914	G1	GTPase activating protein (GAP) for Rho1p, involved in signaling to the actin cytoskeleton, null mutations suppress tor2 mutations and temperature sensitive mutations in actin; potential Cdc28p substrate
YNL241C	ZWF1	0.9334642	0.5437	0.097	0.14	0.2192	G1	Glucose-6-phosphate dehydrogenase (G6PD), catalyzes the first step of the pentose phosphate pathway; involved in adapting to oxidatve stress; homolog of the human G6PD which is deficient in patients with hemolytic anemia
YDR324C	UTP4	0.9320034	0.0804	0.2583	0.4589	0.2024	G2	Subunit of U3-containing 90S preribosome and Small Subunit (SSU) processome complexes involved in production of 18S rRNA and assembly of small ribosomal subunit; member of t-Utp subcomplex involved with transcription of 35S rRNA transcript
YDR336W	YDR336W	0.9279642	0.2289	0.2494	0.3674	0.1543	G2	Putative protein of unknown function; sumoylated under stress conditions in a genome wide study; YDR336W is not an essential gene
YOR226C	ISU2	0.9270758	0.1804	0.5002	0.1415	0.1778	S	Conserved protein of the mitochondrial matrix, required for synthesis of mitochondrial and cytosolic iron-sulfur proteins, performs a scaffolding function in mitochondria during Fe/S cluster assembly; isu1 isu2 double mutant is inviable
YIL015W	BAR1	0.9268887	0.3531	0.0646	0.1608	0.4214	M	Aspartyl protease secreted into the periplasmic space of mating type a cells, helps cells find mating partners, cleaves and inactivates alpha factor allowing cells to recover from alpha-factor-induced cell cycle arrest
YER078C	ICP55	0.9237261	0.7835	0.1195	0.0297	0.0673	G1	Mitochondrial aminopeptidase; cleaves the N termini of at least 38 imported proteins after cleavage by the mitochondrial processing peptidase (MPP), thereby increasing their stability; member of the aminopeptidase P family
YER079W	YER079W	0.9237261	0.7835	0.1195	0.0297	0.0673	G1	Putative protein of unknown function
YOL113W	SKM1	0.9151935	0.4019	0.3634	0.1639	0.0709	G1	Member of the PAK family of serine/threonine protein kinases with similarity to Ste20p and Cla4p; involved in down-regulation of sterol uptake; proposed to be a downstream effector of Cdc42p during polarized growth
YOL114C	YOL114C	0.9151935	0.4019	0.3634	0.1639	0.0709	G1	Putative protein of unknown function with similarity to human ICT1 and prokaryotic factors that may function in translation termination; YOL114C is not an essential gene
YMR122C	YMR122C	0.9149109	0.545	0.1488	0.03	0.2762	G1	Dubious open reading frame unlikely to encode a functional protein, based on available experimental and comparative sequence data
YML050W	AIM32	0.9148827	0.2023	0.132	0.4788	0.1869	G2	Putative protein of unknown function; null mutant is viable and displays elevated frequency of mitochondrial genome loss
YPL056C	YPL056C	0.9123752	0.8527	0.09	0.0311	0.0261	G1	Putative protein of unknown function; deletion mutant is fluconazole resistant and has long chronological lifespan
YBR157C	ICS2	0.9104625	0.587	0.0154	0.2724	0.1252	G1	Protein of unknown function; null mutation does not confer any obvious defects in growth, spore germination, viability, or carbohydrate utilization
YMR135C	GID8	0.9102308	0.0748	0.0923	0.7975	0.0354	G2	Protein of unknown function, involved in proteasome-dependent catabolite inactivation of fructose-1,6-bisphosphatase; contains LisH and CTLH domains, like Vid30p; dosage-dependent regulator of START
YFR018C	YFR018C	0.9084834	0.5742	0.2421	0.0685	0.1153	G1	Putative protein of unknown function
YFR019W	FAB1	0.9084834	0.5742	0.2421	0.0685	0.1153	G1	1-phosphatidylinositol-3-phosphate 5-kinase; vacuolar membrane kinase that generates phosphatidylinositol (3,5)P2, which is involved in vacuolar sorting and homeostasis
YNL016W	PUB1	0.9082793	0.5171	0.369	0.0702	0.0438	G1	Poly (A)+ RNA-binding protein, abundant mRNP-component protein that binds mRNA and is required for stability of many mRNAs; component of glucose deprivation induced stress granules, involved in P-body-dependent granule assembly
YNL017C	YNL017C	0.9082793	0.5171	0.369	0.0702	0.0438	G1	Dubious open reading frame unlikely to encode a protein, based on available experimental and comparative sequence data; completely overlaps the tRNA ORF tI(AAU)N2
YPR195C	YPR195C	0.9074721	0.1088	0.6152	0.1705	0.1056	S	Dubious open reading frame unlikely to encode a protein, based on available experimental and comparative sequence data
YML111W	BUL2	0.9059454	0.1836	0.2091	0.2742	0.333	M	Component of the Rsp5p E3-ubiquitin ligase complex, involved in intracellular amino acid permease sorting, functions in heat shock element mediated gene expression, essential for growth in stress conditions, functional homolog of BUL1
YLR104W	YLR104W	0.9059097	0.827	0.0813	0.045	0.0467	G1	Putative protein of unknown function; mutant is deficient in amounts of cell wall mannosylphosphate and has long chronological lifespan; genetic interactions suggest a role in ER-associated protein degradation (ERAD)
YER094C	PUP3	0.905245	0.4807	0.347	0.1214	0.0509	G1	Beta 3 subunit of the 20S proteasome involved in ubiquitin-dependent catabolism; human homolog is subunit C10
YLR110C	CCW12	0.9046286	0.5128	0.1551	0.2619	0.0703	G1	Cell wall mannoprotein with a role in maintenance of newly synthesized areas of cell wall; localizes to periphery of small buds, septum region of larger buds, and shmoo tip
YLR111W	YLR111W	0.9046286	0.5128	0.1551	0.2619	0.0703	G1	Dubious open reading frame unlikely to encode a protein, based on available experimental and comparative sequence data
YBL029W	YBL029W	0.9044315	0.0521	0.0228	0.8367	0.0884	G2	Non-essential protein of unknown function
YMR197C	VTI1	0.9035215	0.1489	0.3773	0.3818	0.092	G2	Protein involved in cis-Golgi membrane traffic; v-SNARE that interacts with two t-SNARES, Sed5p and Pep12p; required for multiple vacuolar sorting pathways
YBR104W	YMC2	0.9024585	0.2349	0.5572	0.1671	0.0408	S	Mitochondrial protein, putative inner membrane transporter with a role in oleate metabolism and glutamate biosynthesis; member of the mitochondrial carrier (MCF) family; has similarity with Ymc1p
YMR136W	GAT2	0.9001389	0.2793	0.0732	0.5682	0.0793	G2	Protein containing GATA family zinc finger motifs; similar to Gln3p and Dal80p; expression repressed by leucine
YGR229C	SMI1	0.8998686	0.2403	0.1005	0.2041	0.4551	M	Protein involved in the regulation of cell wall synthesis; proposed to be involved in coordinating cell cycle progression with cell wall integrity
YKL007W	CAP1	0.8996245	0.3572	0.5748	0.0305	0.0376	S	Alpha subunit of the capping protein (CP) heterodimer (Cap1p and Cap2p) which binds to the barbed ends of actin filaments preventing further polymerization; localized predominantly to cortical actin patches
YEL076W-C		0.8977426	0.8339	0.0505	0.0595	0.056	G1	Dubious open reading frame unlikely to encode a functional protein, based on available experimental and comparative sequence data
YMR279C	YMR279C	0.8972064	0.7	0.1673	0.0821	0.0506	G1	Putative boron transporter involved in boron efflux and resistance; overexpression mutant but not null mutant displays boron tolerance phenotype; identified as a heat-induced gene in a high-throughout screen; YMR279C is not an essential gene; paralog of the efflux pump ATR1
YNR062C	YNR062C	0.8968591	0.2572	0.0764	0.1026	0.5639	M	Putative membrane protein of unknown function
YKL063C	YKL063C	0.8963616	0.2261	0.3576	0.0692	0.3471	S	Putative protein of unknown function; green fluorescent protein (GFP)-fusion protein localizes to the Golgi
YKL186C	MTR2	0.8956492	0.3692	0.0133	0.0294	0.5881	M	mRNA transport regulator, essential nuclear protein; Mex67p and Mtr2p form a mRNA export complex which binds to RNA
YML100W	TSL1	0.894739	0.6491	0.1194	0.2051	0.0265	G1	Large subunit of trehalose 6-phosphate synthase (Tps1p)/phosphatase (Tps2p) complex, which converts uridine-5'-diphosphoglucose and glucose 6-phosphate to trehalose, similar to Tps3p and may share function; mutant has aneuploidy tolerance
YML101C	CUE4	0.894739	0.6491	0.1194	0.2051	0.0265	G1	Protein of unknown function; has a CUE domain that binds ubiquitin, which may facilitate intramolecular monoubiquitination
YML102C-A		0.894739	0.8404	0.074	0.0329	0.0526	G1	Dubious open reading frame unlikely to encode a functional protein, based on available experimental and comparative sequence data
YMR056C	AAC1	0.8931886	0.3357	0.3764	0.1584	0.1295	S	Mitochondrial inner membrane ADP/ATP translocator, exchanges cytosolic ADP for mitochondrially synthesized ATP; phosphorylated; Aac1p is a minor isoform while Pet9p is the major ADP/ATP translocator
YJL048C	UBX6	0.8931173	0.5175	0.2021	0.1298	0.1506	G1	UBX (ubiquitin regulatory X) domain-containing protein that interacts with Cdc48p, transcription is repressed when cells are grown in media containing inositol and choline
YKL044W		0.8927271	0.1873	0.0341	0.6351	0.1435	G2	Protein of unknown function; mRNA identified as translated by ribosome profiling data
YGR050C	YGR050C	0.8915904	0.2445	0.1898	0.5097	0.056	G2	Protein of unknown function; mRNA identified as translated by ribosome profiling data
YOR346W	REV1	0.8892296	0.0155	0.5396	0.3329	0.112	S	Deoxycytidyl transferase; involved in repair of abasic sites and adducted guanines in damaged DNA by translesion synthesis (TLS); forms a complex with the subunits of DNA polymerase zeta, Rev3p and Rev7p
YGR180C	RNR4	0.8888392	0.4485	0.0465	0.2742	0.2308	G1	Ribonucleotide-diphosphate reductase (RNR), small subunit; the RNR complex catalyzes the rate-limiting step in dNTP synthesis and is regulated by DNA replication and DNA damage checkpoint pathways via localization of the small subunits
YJR044C	VPS55	0.8861987	0.745	0.0772	0.061	0.1168	G1	Late endosomal protein involved in late endosome to vacuole trafficking; functional homolog of human obesity receptor gene-related protein (OB-RGRP)
YBL097W	BRN1	0.8858397	0.1559	0.4709	0.291	0.0822	S	Subunit of the condensin complex; required for chromosome condensation and for clustering of tRNA genes at the nucleolus; may influence multiple aspects of chromosome transmission
YPL230W	USV1	0.8856772	0.1997	0.5662	0.1817	0.0524	S	Putative transcription factor containing a C2H2 zinc finger; mutation affects transcriptional regulation of genes involved in growth on non-fermentable carbon sources, response to salt stress and cell wall biosynthesis
YJL160C	YJL160C	0.8852449	0.1831	0.309	0.3702	0.1377	G2	Putative protein of unknown function; member of the PIR (proteins with internal repeats) family of cell wall proteins; non-essential gene that is required for sporulation; mRNA is weakly cell cycle regulated, peaking in mitosis
YDR042C	YDR042C	0.8840102	0.1036	0.1159	0.6355	0.1449	G2	Putative protein of unknown function; expression is increased in ssu72-ts69 mutant
YOR348C	PUT4	0.8809657	0.0914	0.4986	0.3721	0.0378	S	Proline permease, required for high-affinity transport of proline; also transports the toxic proline analog azetidine-2-carboxylate (AzC); PUT4 transcription is repressed in ammonia-grown cells
YDL196W	YDL196W	0.8798517	0.6241	0.2812	0.0371	0.0576	G1	Dubious open reading frame unlikely to encode a protein, based on available experimental and comparative sequence data; open reading frame is located in promoter region of essential gene SEC31
YFR031C	SMC2	0.8788877	0.2474	0.5457	0.161	0.046	S	Subunit of the condensin complex; essential SMC chromosomal ATPase family member that forms a complex with Smc4p to form the active ATPase; Smc2p/Smc4p complex binds DNA; required for clustering of tRNA genes at the nucleolus
YHR098C	SFB3	0.8782595	0.1203	0.1519	0.0796	0.6482	M	Component of the Sec23p-Sfb3p heterodimer of the COPII vesicle coat, required for cargo selection during vesicle formation in ER to Golgi transport; homologous to Sec24p and Sfb2p
YHR099W	TRA1	0.8782595	0.1203	0.1519	0.0796	0.6482	M	Subunit of SAGA and NuA4 histone acetyltransferase complexes; interacts with acidic activators (e.g., Gal4p) which leads to transcription activation; similar to human TRRAP, which is a cofactor for c-Myc mediated oncogenic transformation
YLR250W	SSP120	0.8776762	0.3162	0.3362	0.2155	0.1321	S	Protein of unknown function; green fluorescent protein (GFP)-fusion protein localizes to the cytoplasm in a punctate pattern
YLR350W	ORM2	0.8770945	0.2535	0.5639	0.1094	0.0731	S	Evolutionarily conserved protein, similar to Orm1p, required for resistance to agents that induce unfolded protein response; Orm1p and Orm2p together control membrane biogenesis by coordinating lipid homeostasis with protein quality control
YJR148W	BAT2	0.8769174	0.5184	0.1685	0.158	0.1551	G1	Cytosolic branched-chain amino acid (BCAA) aminotransferase, preferentially involved in BCAA catabolism; homolog of murine ECA39; highly expressed during stationary phase and repressed during logarithmic phase
YIL012W	YIL012W	0.8731763	0.2676	0.0883	0.305	0.3391	M	Dubious open reading frame unlikely to encode a protein, based on available experimental and comparative sequence data
YIL013C	PDR11	0.8731763	0.2676	0.0883	0.305	0.3391	M	ATP-binding cassette (ABC) transporter, multidrug transporter involved in multiple drug resistance; mediates sterol uptake when sterol biosynthesis is compromisedregulated by Pdr1p; required for anaerobic growth
YBR082C	UBC4	0.8730701	0.1555	0.1194	0.2807	0.4443	M	Ubiquitin-conjugating enzyme (E2), mediates degradation of abnormal or excess proteins, including calmodulin and histone H3; interacts with many SCF ubiquitin protein ligases; component of the cellular stress response
YGL227W	VID30	0.8720761	0.9718	0.0092	0.0033	0.0157	G1	Protein involved in proteasome-dependent catabolite degradation of fructose-1,6-bisphosphatase (FBPase); binds FBPase; shifts the balance of nitrogen metabolism toward glutamate production; localizes to the nucleus and the cytoplasm
YNL066W	SUN4	0.8705583	0.0867	0.4249	0.4084	0.08	S	Cell wall protein related to glucanases, possibly involved in cell wall septation; member of the SUN family
YBR068C	BAP2	0.8702602	0.6812	0.0831	0.0933	0.1423	G1	High-affinity leucine permease, functions as a branched-chain amino acid permease involved in the uptake of leucine, isoleucine and valine; contains 12 predicted transmembrane domains
YEL007W	MIT1	0.8699869	0.2293	0.2457	0.2165	0.3085	M	Transcriptional regulator of pseudohyphal growth; protein with sequence similarity to S. pombe gti1+ (gluconate transport inducer 1) and C. albicans Wor1
YJR127C	RSF2	0.8685762	0.1647	0.4979	0.2576	0.0797	S	Zinc-finger protein involved in transcriptional control of both nuclear and mitochondrial genes, many of which specify products required for glycerol-based growth, respiration, and other functions
YPR017C	DSS4	0.868538	0.7221	0.1453	0.0851	0.0474	G1	Guanine nucleotide dissociation stimulator for Sec4p, functions in the post-Golgi secretory pathway; binds zinc, found both on membranes and in the cytosol
YMR304C-A	YMR304C-A	0.8681762	0.5632	0.3086	0.0718	0.0564	G1	Dubious open reading frame unlikely to encode a protein, based on available experimental and comparative sequence data; partially overlaps the verified gene SCW10
YHR193C	EGD2	0.8668753	0.4748	0.2918	0.1618	0.0716	G1	Alpha subunit of the heteromeric nascent polypeptide-associated complex (NAC) involved in protein sorting and translocation, associated with cytoplasmic ribosomes
YHR194W	MDM31	0.8668753	0.4748	0.2918	0.1618	0.0716	G1	Mitochondrial protein that may have a role in phospholipid metabolism; inner membrane protein with similarity to Mdm32p; required for normal mitochondrial morphology and inheritance; interacts genetically with MMM1, MMM2, MDM10, MDM12, and MDM34
YHR214W		0.8666233	0.29	0.6357	0.0417	0.0325	S	Putative protein of unknown function; predicted to be a glycosylphosphatidylinositol-modified (GPI) protein
YLR120C	YPS1	0.8664633	0.6422	0.1543	0.0293	0.1742	G1	Aspartic protease, member of the yapsin family of proteases involved in cell wall growth and maintenance; attached to the plasma membrane via a glycosylphosphatidylinositol (GPI) anchor
YJR094C	IME1	0.8643364	0.1706	0.0405	0.5733	0.2155	G2	Master regulator of meiosis that is active only during meiotic events, activates transcription of early meiotic genes through interaction with Ume6p, degraded by the 26S proteasome following phosphorylation by Ime2p
YEL074W	YEL074W	0.8641568	0.9817	0.0073	0.0036	0.0074	G1	Dubious open reading frame unlikely to encode a protein, based on available experimental and comparative sequence data; large scale expression analysis showed an increase in mRNA accumulation in strains mutant for exosome components.
YEL017C-A	PMP2	0.8636056	0.1691	0.2556	0.2952	0.2801	G2	Proteolipid associated with plasma membrane H(+)-ATPase (Pma1p); regulates plasma membrane H(+)-ATPase activity; nearly identical to PMP1
YOR268C	YOR268C	0.8609091	0.4105	0.1993	0.2145	0.1757	G1	Putative protein of unknown function; sporulation is abnormal in homozygous diploid; YOR268C is not an essential gene
YOR269W	PAC1	0.8609091	0.4105	0.1993	0.2145	0.1757	G1	Protein involved in nuclear migration, part of the dynein/dynactin pathway; targets dynein to microtubule tips, which is necessary for sliding of microtubules along bud cortex; synthetic lethal with bni1; homolog of human LIS1
YHL029C	OCA5	0.8606621	0.1134	0.0988	0.6426	0.1451	G2	Cytoplasmic protein required for replication of Brome mosaic virus in S. cerevisiae, which is a model system for studying replication of positive-strand RNA viruses in their natural hosts
YMR015C	ERG5	0.8590124	0.3144	0.3294	0.2756	0.0806	S	C-22 sterol desaturase, a cytochrome P450 enzyme that catalyzes the formation of the C-22(23) double bond in the sterol side chain in ergosterol biosynthesis; may be a target of azole antifungal drugs
YNL065W	AQR1	0.8575002	0.2442	0.4224	0.0625	0.2709	S	Plasma membrane multidrug transporter of the major facilitator superfamily, confers resistance to short-chain monocarboxylic acids and quinidine; involved in the excretion of excess amino acids
YGR249W	MGA1	0.8553625	0.2916	0.0921	0.5427	0.0737	G2	Protein similar to heat shock transcription factor; multicopy suppressor of pseudohyphal growth defects of ammonium permease mutants
YKR054C	DYN1	0.8552614	0.058	0.6147	0.3025	0.0247	S	Cytoplasmic heavy chain dynein, microtubule motor protein, required for anaphase spindle elongation; involved in spindle assembly, chromosome movement, and spindle orientation during cell division, targeted to microtubule tips by Pac1p
YKR055W	RHO4	0.8552614	0.058	0.6147	0.3025	0.0247	S	Non-essential small GTPase of the Rho/Rac subfamily of Ras-like proteins, likely to be involved in the establishment of cell polarity
YPL152W	RRD2	0.8523898	0.6755	0.1615	0.0751	0.0879	G1	Activator of the phosphotyrosyl phosphatase activity of PP2A,peptidyl-prolyl cis/trans-isomerase; regulates G1 phase progression, the osmoresponse, microtubule dynamics; subunit of the Tap42p-Pph21p-Rrd2p complex
YMR306C-A	YMR306C-A	0.85231	0.5391	0.4107	0.0289	0.0213	G1	Dubious open reading frame unlikely to encode a functional protein, based on available experimental and comparative sequence data
YDR403W	DIT1	0.8521249	0.2239	0.0728	0.5167	0.1867	G2	Sporulation-specific enzyme required for spore wall maturation, involved in the production of a soluble LL-dityrosine-containing precursor of the spore wall; transcripts accumulate at the time of prospore enclosure
YHL024W	RIM4	0.8502956	0.221	0.1147	0.4129	0.2514	G2	Putative RNA-binding protein required for the expression of early and middle sporulation genes
YPL139C	UME1	0.8500428	0.118	0.4716	0.2854	0.125	S	Negative regulator of meiosis, required for repression of a subset of meiotic genes during vegetative growth, binding of histone deacetylase Rpd3p required for activity, contains a NEE box and a WD repeat motif; homologous with Wtm1p, Wtm2p
YOL151W	GRE2	0.849094	0.741	0.0876	0.0676	0.1038	G1	3-methylbutanal reductase and NADPH-dependent methylglyoxal reductase (D-lactaldehyde dehydrogenase); stress induced (osmotic, ionic, oxidative, heat shock and heavy metals); regulated by the HOG pathway
YPR112C	MRD1	0.8466212	0.0642	0.0153	0.8042	0.1163	G2	Essential conserved protein that is part of the 90S preribosome; required for production of 18S rRNA and small ribosomal subunit; contains five consensus RNA-binding domains
YPR113W	PIS1	0.8466212	0.0642	0.0153	0.8042	0.1163	G2	Phosphatidylinositol synthase, required for biosynthesis of phosphatidylinositol, which is a precursor for polyphosphoinositides, sphingolipids, and glycolipid anchors for some of the plasma membrane proteins
YLR399C	BDF1	0.8452844	0.2805	0.1797	0.4159	0.1239	G2	Protein involved in transcription initiation at TATA-containing promoters; associates with the basal transcription factor TFIID; contains two bromodomains; corresponds to the C-terminal region of mammalian TAF1; redundant with Bdf2p
YLR400W	YLR400W	0.8452844	0.2805	0.1797	0.4159	0.1239	G2	Dubious open reading frame unlikely to encode a functional protein, based on available experimental and comparative sequence data
YGR169C	PUS6	0.8449799	0.2135	0.0543	0.5159	0.2163	G2	tRNA:pseudouridine synthase, catalyzes the conversion of uridine to pseudouridine at position 31 in cytoplasmic and mitochondrial tRNAs; mutation of Asp168 to Ala abolishes enzyme activity; not essential for viability
YBR262C	AIM5	0.8445652	0.5741	0.2598	0.0826	0.0835	G1	Mitochondrial inner membrane protein; subunit of the mitochondrial inner membrane organizing system (MitOS, MICOS, or MINOS), a scaffold-like structure on the intermembrane space side of the inner membrane which has a role in the maintenance of crista junctions and inner membrane architecture
YBR264C	YPT10	0.8445652	0.5248	0.2879	0.083	0.1042	G1	Rab family GTP-binding protein that contains the PEST signal sequence specific for proteolytic enzymes; may be involved in vesicular transport; overexpression leads to accumulation of Golgi-like cisternae with budding vesicles
YBR265W	TSC10	0.8445652	0.5248	0.2879	0.083	0.1042	G1	3-ketosphinganine reductase, catalyzes the second step in phytosphingosine synthesis, essential for growth in the absence of exogenous dihydrosphingosine or phytosphingosine, member of short chain dehydrogenase/reductase protein family
YDL161W	ENT1	0.8444912	0.6188	0.2912	0.0381	0.0519	G1	Epsin-like protein involved in endocytosis and actin patch assembly and functionally redundant with Ent2p; binds clathrin via a clathrin-binding domain motif at C-terminus
YPR009W	SUT2	0.8439618	0.1303	0.3429	0.356	0.1708	G2	Putative transcription factor; multicopy suppressor of mutations that cause low activity of the cAMP/protein kinase A pathway; highly similar to Sut1p
YDL211C	YDL211C	0.8418097	0.2123	0.5859	0.0857	0.1161	S	Putative protein of unknown function; green fluorescent protein (GFP)-fusion protein localizes to the vacuole
YLR378C	SEC61	0.8406054	0.6549	0.1362	0.0932	0.1157	G1	Essential subunit of Sec61 complex (Sec61p, Sbh1p, and Sss1p); forms a channel for SRP-dependent protein import and retrograde transport of misfolded proteins out of the ER; with Sec63 complex allows SRP-independent protein import into ER
YLR348C	DIC1	0.8405701	0.2219	0.5767	0.1183	0.0832	S	Mitochondrial dicarboxylate carrier, integral membrane protein, catalyzes a dicarboxylate-phosphate exchange across the inner mitochondrial membrane, transports cytoplasmic dicarboxylates into the mitochondrial matrix
YNL328C	MDJ2	0.8391465	0.5887	0.0279	0.0366	0.3468	G1	Constituent of the mitochondrial import motor associated with the presequence translocase; function overlaps with that of Pam18p; stimulates the ATPase activity of Ssc1p to drive mitochondrial import; contains a J domain
YFL038C	YPT1	0.8380448	0.3339	0.4972	0.0557	0.1132	S	Rab family GTPase, involved in the ER-to-Golgi step of the secretory pathway; complex formation with the Rab escort protein Mrs6p is required for prenylation of Ypt1p by protein geranylgeranyltransferase type II (Bet2p-Bet4p)
YNL336W	COS1	0.8366324	0.5086	0.0522	0.1348	0.3044	G1	Protein of unknown function, member of the DUP380 subfamily of conserved, often subtelomerically-encoded proteins
YNL044W	YIP3	0.8365626	0.6789	0.2639	0.0362	0.0211	G1	Protein localized to COPII vesicles, proposed to be involved in ER to Golgi transport; interacts with members of the Rab GTPase family and Yip1p; also interacts with Rtn1p
YLR207W	HRD3	0.8349886	0.7723	0.1109	0.0584	0.0584	G1	Resident protein of the ER membrane that plays a central role in ER-associated protein degradation (ERAD), forms HRD complex with Hrd1p and ERAD determinants that engages in lumen to cytosol communication and coordination of ERAD events
YDR345C	HXT3	0.8345161	0.2481	0.1006	0.4916	0.1597	G2	Low affinity glucose transporter of the major facilitator superfamily, expression is induced in low or high glucose conditions
YOR088W		0.8343826	0.4143	0.2115	0.1807	0.1934	G1	Merged open reading frame, does not encode a discrete protein; YOR088W was originally annotated as an independent ORF, but as a result of a sequence change, it was merged with an adjacent ORF into a single reading frame, designated YOR087W
YLR272C	YCS4	0.8331219	0.162	0.7075	0.0789	0.0516	S	Subunit of the condensin complex; required for establishment and maintenance of chromosome condensation, chromosome segregation, chromatin binding of condensin, tRNA gene clustering at the nucleolus, and silencing at the mating type locus
YOR344C	TYE7	0.8304686	0.1462	0.1165	0.505	0.2323	G2	Serine-rich protein that contains a basic-helix-loop-helix (bHLH) DNA binding motif; binds E-boxes of glycolytic genes and contributes to their activation; may function as a transcriptional activator in Ty1-mediated gene expression
YHR126C	ANS1	0.8299827	0.4885	0.1731	0.2079	0.1305	G1	Putative protein of unknown function; transcription dependent upon Azf1p
YNR018W	RCF2	0.8294555	0.3536	0.3117	0.1699	0.1648	G1	Cytochrome c oxidase subunit; has a role in assembly of respiratory supercomplexes; similar to Rcf1p, and either Rcf1p or Rcf2p is required for late-stage assembly of the Cox12p and Cox13p subunits and for cytochrome c oxidase activity; associates with the cytochrome c oxidase - cytochrome bc1 supercomplex; null mutant accumulates reactive oxygen species; member of the conserved hypoxia induced g…
YJL020C	BBC1	0.8288444	0.1888	0.6397	0.1202	0.0513	S	Protein possibly involved in assembly of actin patches; interacts with an actin assembly factor Las17p and with the SH3 domains of Type I myosins Myo3p and Myo5p; localized predominantly to cortical actin patches
YKL029C	MAE1	0.8269657	0.2876	0.4028	0.2476	0.062	S	Mitochondrial malic enzyme, catalyzes the oxidative decarboxylation of malate to pyruvate, which is a key intermediate in sugar metabolism and a precursor for synthesis of several amino acids
YGL060W	YBP2	0.8268781	0.2523	0.6897	0.0228	0.0352	S	Central kinetochore associated protein that mediates mitotic progression; interacts with several central kinetochore proteins and the centromeric histone Cse4p; role in resistance to oxidative stress; similarity to Ybp1p and Slk19p
YER036C	ARB1	0.8267391	0.1261	0.0368	0.2315	0.6056	M	ATPase of the ATP-binding cassette (ABC) family involved in 40S and 60S ribosome biogenesis, has similarity to Gcn20p; shuttles from nucleus to cytoplasm, physically interacts with Tif6p, Lsg1p
YJR147W	HMS2	0.8260808	0.326	0.0963	0.4852	0.0925	G2	Protein with similarity to heat shock transcription factors; overexpression suppresses the pseudohyphal filamentation defect of a diploid mep1 mep2 homozygous null mutant
YHL002W	HSE1	0.8247486	0.722	0.1711	0.079	0.0279	G1	Subunit of the endosomal Vps27p-Hse1p complex required for sorting of ubiquitinated membrane proteins into intralumenal vesicles prior to vacuolar degradation, as well as for recycling of Golgi proteins and formation of lumenal membranes
YHL003C	LAG1	0.8247486	0.722	0.1711	0.079	0.0279	G1	Ceramide synthase component, involved in synthesis of ceramide from C26(acyl)-coenzyme A and dihydrosphingosine or phytosphingosine, functionally equivalent to Lac1p
YER004W	FMP52	0.8242015	0.3016	0.5997	0.0692	0.0295	S	Protein of unknown function, localized to the mitochondrial outer membrane; induced by treatment with 8-methoxypsoralen and UVA irradiation
YPR185W	ATG13	0.8237625	0.7293	0.1505	0.0227	0.0975	G1	Regulatory subunit of the Atg1p signaling complex; stimulates Atg1p kinase activity; required for vesicle formation during autophagy and the cytoplasm-to-vacuole targeting (Cvt) pathway; involved in Atg9p, Atg23p, and Atg27p cycling
YBR135W	CKS1	0.823176	0.0978	0.3573	0.4717	0.0732	G2	Cyclin-dependent protein kinase regulatory subunit and adaptor; modulates proteolysis of M-phase targets through interactions with the proteasome; role in transcriptional regulation, recruiting proteasomal subunits to target gene promoters
YKL028W	TFA1	0.8223704	0.1055	0.5535	0.2463	0.0948	S	TFIIE large subunit, involved in recruitment of RNA polymerase II to the promoter, activation of TFIIH, and promoter opening
YNL190W	YNL190W	0.8215068	0.3232	0.2558	0.1325	0.2886	G1	Hydrophilin essential in dessication-rehydration process; cell wall protein; contains a putative GPI-attachment site
YCR098C	GIT1	0.8213911	0.7346	0.131	0.0608	0.0736	G1	Plasma membrane permease, mediates uptake of glycerophosphoinositol and glycerophosphocholine as sources of the nutrients inositol and phosphate; expression and transport rate are regulated by phosphate and inositol availability
YGR110W	CLD1	0.8213808	0.5521	0.2504	0.0716	0.1259	G1	Mitochondrial cardiolipin-specific phospholipase; functions upstream of Taz1p to generate monolyso-cardiolipin; transcription increases upon genotoxic stress; involved in restricting Ty1 transposition; has homology to mammalian CGI-58
YBR114W	RAD16	0.8212649	0.0434	0.0838	0.0059	0.867	M	Protein that recognizes and binds damaged DNA in an ATP-dependent manner (with Rad7p) during nucleotide excision repair; subunit of Nucleotide Excision Repair Factor 4 (NEF4) and the Elongin-Cullin-Socs (ECS) ligase complex
YML132W	COS3	0.8201531	0.5902	0.0389	0.1131	0.2579	G1	Protein involved in salt resistance; interacts with sodium:hydrogen antiporter Nha1p; member of the DUP380 subfamily of conserved, often subtelomerically-encoded proteins
YML103C	NUP188	0.8195302	0.392	0.319	0.2022	0.0869	G1	Subunit of the nuclear pore complex (NPC), involved in the structural organization of the complex and of the nuclear envelope, also involved in nuclear envelope permeability, interacts with Pom152p and Nic96p
YMR037C	MSN2	0.8195181	0.2136	0.4556	0.0775	0.2533	S	Transcriptional activator related to Msn4p; activated in stress conditions, which results in translocation from the cytoplasm to the nucleus; binds DNA at stress response elements of responsive genes, inducing gene expression
YDL192W	ARF1	0.8191671	0.3445	0.4173	0.1726	0.0657	S	ADP-ribosylation factor, GTPase of the Ras superfamily involved in regulation of coated vesicle formation in intracellular trafficking within the Golgi; functionally interchangeable with Arf2p
YLR390W-A	CCW14	0.8187323	0.3857	0.2395	0.1208	0.254	G1	Covalently linked cell wall glycoprotein, present in the inner layer of the cell wall
YNL020C	ARK1	0.8162397	0.5215	0.3219	0.1056	0.051	G1	Serine/threonine protein kinase involved in regulation of the cortical actin cytoskeleton; involved in control of endocytosis
YKR074W	AIM29	0.816045	0.0383	0.303	0.5353	0.1233	G2	Putative protein of unknown function; epitope-tagged protein localizes to the cytoplasm; YKR074W is not an essential gene; null mutant displays elevated frequency of mitochondrial genome loss
YBR040W	FIG1	0.8159561	0.0185	0.9116	0.0542	0.0156	S	Integral membrane protein required for efficient mating; may participate in or regulate the low affinity Ca2+ influx system, which affects intracellular signaling and cell-cell fusion during mating
YBR050C	REG2	0.815932	0.5908	0.2257	0.1079	0.0756	G1	Regulatory subunit of the Glc7p type-1 protein phosphatase; involved with Reg1p, Glc7p, and Snf1p in regulation of glucose-repressible genes, also involved in glucose-induced proteolysis of maltose permease
YCR075C	ERS1	0.8158009	0.0647	0.628	0.2375	0.0697	S	Protein with similarity to human cystinosin, which is a H(+)-driven transporter involved in L-cystine export from lysosomes and implicated in the disease cystinosis; contains seven transmembrane domains
YPL233W	NSL1	0.8150203	0.0712	0.1387	0.3826	0.4075	M	Essential component of the MIND kinetochore complex (Mtw1p Including Nnf1p-Nsl1p-Dsn1p) which joins kinetochore subunits contacting DNA to those contacting microtubules; required for accurate chromosome segregation
YPL234C	TFP3	0.8150203	0.0712	0.1387	0.3826	0.4075	M	Vacuolar ATPase V0 domain subunit c', involved in proton transport activity; hydrophobic integral membrane protein (proteolipid) containing four transmembrane segments; N and C termini are in the vacuolar lumen
YOL006C	TOP1	0.8147705	0.7444	0.1531	0.0617	0.0407	G1	Topoisomerase I, nuclear enzyme that relieves torsional strain in DNA by cleaving and re-sealing the phosphodiester backbone; relaxes both positively and negatively supercoiled DNA; functions in replication, transcription, and recombination
YJR057W	CDC8	0.8120895	0.7274	0.2107	0.034	0.0279	G1	Thymidylate and uridylate kinase, functions in de novo biosynthesis of pyrimidine deoxyribonucleotides; converts dTMP to dTDP and dUMP to dUTP; essential for mitotic and meiotic DNA replication; homologous to S. pombe Tmp1p
YPL155C	KIP2	0.8110231	0.2766	0.3877	0.2245	0.1112	S	Kinesin-related motor protein involved in mitotic spindle positioning, stabilizes microtubules by targeting Bik1p to the plus end; Kip2p levels are controlled during the cell cycle
YPR183W	DPM1	0.8094271	0.6064	0.2427	0.0861	0.0649	G1	Dolichol phosphate mannose (Dol-P-Man) synthase of the ER membrane, catalyzes the formation of Dol-P-Man from Dol-P and GDP-Man; required for glycosyl phosphatidylinositol membrane anchoring, O mannosylation, and protein glycosylation
YHL034C	SBP1	0.8086679	0.3194	0.1298	0.4071	0.1437	G2	Protein that binds eIF4G and has a role in repression of translation; has an RGG motif; found in cytoplasmic P bodies; found associated with small nucleolar RNAs snR10 and snR11
YOL018C	TLG2	0.8085224	0.8639	0.0564	0.0251	0.0545	G1	Syntaxin-like t-SNARE that forms a complex with Tlg1p and Vti1p and mediates fusion of endosome-derived vesicles with the late Golgi; binds Vps45p, which prevents Tlg2p degradation and also facilitates t-SNARE complex formation; homologous to mammalian SNARE protein syntaxin 16 (Sx16)
YOR301W	RAX1	0.8076139	0.0744	0.7442	0.1478	0.0336	S	Protein involved in bud site selection during bipolar budding; localization requires Rax2p; has similarity to members of the insulin-related peptide superfamily
YJL223C	PAU1	0.8073177	0.5229	0.0485	0.1249	0.3038	G1	Member of the seripauperin multigene family encoded mainly in subtelomeric regions, active during alcoholic fermentation, regulated by anaerobiosis, negatively regulated by oxygen, repressed by heme; identical to Pau14p
YGR047C	TFC4	0.8049574	0.4999	0.1048	0.1508	0.2445	G1	One of six subunits of the RNA polymerase III transcription initiation factor complex (TFIIIC); part of the TauA domain of TFIIIC that binds BoxA DNA promoter sites of tRNA and similar genes; has TPR motifs; human homolog is TFIIIC-102
YGR048W	UFD1	0.8049574	0.4999	0.1048	0.1508	0.2445	G1	Protein that interacts with Cdc48p and Npl4p, involved in recognition of polyubiquitinated proteins and their presentation to the 26S proteasome for degradation; involved in transporting proteins from the ER to the cytosol
YFR003C	YPI1	0.8032932	0.0812	0.5385	0.3445	0.0359	S	Regulatory subunit of the type I protein phosphatase (PP1) Glc7p; Glc7p participates in the regulation of a variety of metabolic processes including mitosis and glycogen metabolism; in vitro evidence suggests Ypi1p is an inhibitor of Glc7p while in vivo evidence suggests it is an activator; overproduction causes decreased cellular content of glycogen; partial depletion causes lithium sensitivity,…
YFR004W	RPN11	0.8032932	0.0812	0.5385	0.3445	0.0359	S	Metalloprotease subunit of the 19S regulatory particle of the 26S proteasome lid; couples the deubiquitination and degradation of proteasome substrates; involved, independent of catalytic activity, in fission of mitochondria and peroxisomes
YKL089W	MIF2	0.8023025	0.5163	0.3309	0.0773	0.0754	G1	Kinetochore protein with homology to human CENP-C, required for structural integrity of the spindle during anaphase spindle elongation, interacts with histones H2A, H2B, and H4, phosphorylated by Ipl1p
YHL008C	YHL008C	0.8021547	0.339	0.1202	0.2357	0.3052	G1	Putative protein of unknown function, may be involved in the uptake of chloride ions; does not appear to be involved in monocarboxylic acid transport; green fluorescent protein (GFP)-fusion protein localizes to the vacuole
YPR074C	TKL1	0.8016947	0.0611	0.5191	0.2848	0.135	S	Transketolase, similar to Tkl2p; catalyzes conversion of xylulose-5-phosphate and ribose-5-phosphate to sedoheptulose-7-phosphate and glyceraldehyde-3-phosphate in the pentose phosphate pathway; needed for synthesis of aromatic amino acids
