# Supplementary material for: Identification of yeast cell cycle regulated genes based on genomic features
Source: BMC Syst Biol. 2013 Jul 29;7:70. doi: 10.1186/1752-0509-7-70 (PMC3734186; doi:10.1186/1752-0509-7-70)
Supplement: Additional file 3 — 211 genes ordered by support from other studies. [file 1752-0509-7-70-S3.xlsx]

## Sheet: Sheet1
Gene Name	de Lichtenberg et al. protein feature	Known	Zhao et al.	Spellman et al.	Cho et al.	de Lichtenberg et al. weakly expressed	Granovskaia et al.	Rowicka et al.	Cyclebase	Orthologous fission yeast cell cycle genes
YHR149C	0	0	1	1	0	1	1	1	1
YHR153C	0	0	1	1	1	1	1	1	0
YBR157C	0	0	0	1	1	0	1	1	1
YDL211C	1	0	0	1	0	1	1	1	0
YPL155C	1	0	1	1	0	0	1	1	0
YBR162C	1	0	0	0	0	0	1	1	1
YER001W	0	0	0	0	0	1	1	1	1
YJL196C	0	0	0	1	1	0	1	1	0
YJR148W	0	0	0	1	1	0	0	1	1
YKL089W	0	0	0	1	0	0	1	1	1
YML100W	0	0	0	1	0	0	1	1	1
YML109W	1	0	0	1	1	0	0	1	0
YBR069C	0	0	0	1	0	0	0	1	1
YDR130C	0	0	0	1	0	0	1	0	1
YDR147W	0	0	0	0	0	0	1	1	1
YGL060W	0	0	0	1	0	0	0	1	1
YJR057W	0	1	0	0	0	0	1	1	0	SPCC70.07c
YJR127C	0	0	0	0	0	1	0	1	1
YLR390W-A	1	0	0	0	0	1	0	0	1
YMR070W	0	0	0	0	0	1	0	1	1
YNL053W	1	0	0	0	1	0	0	1	0
YNL298W	0	0	0	0	0	1	1	1	0
YNL328C	0	0	0	1	0	0	1	1	0
YOL011W	0	0	0	1	0	0	1	1	0
YBL097W	0	0	0	0	1	0	1	0	0	SPCC306.03c
YDR042C	0	0	0	0	0	1	0	0	1
YDR263C	0	0	0	0	0	0	1	1	0
YDR324C	0	0	0	0	1	0	1	0	0
YDR345C	0	0	0	0	0	0	0	1	1
YDR389W	0	0	0	0	1	0	1	0	0
YDR452W	0	0	0	0	0	1	0	0	1
YHR098C	0	0	0	1	0	0	0	1	0
YHR126C	0	0	0	1	0	0	0	1	0
YHR214W	1	0	0	0	0	0	0	1	0
YIL015W	1	0	0	0	0	0	0	0	1
YJL160C	1	0	0	0	0	1	0	0	0
YKL096W-A	0	0	0	1	0	0	0	0	1
YKR054C	0	0	0	0	0	0	1	1	0
YLR084C	0	0	0	1	0	0	0	1	0
YLR120C	1	0	0	0	0	0	1	0	0
YLR378C	0	0	0	0	0	0	0	1	1
YML101C	0	0	0	0	0	0	0	1	1
YMR015C	0	0	0	1	0	0	0	1	0
YNL274C	0	0	0	0	0	0	1	1	0
YNL338W	0	0	0	0	0	0	0	1	1
YNR028W	0	0	1	0	0	0	0	1	0
YOL006C	0	0	0	0	0	0	1	1	0
YOR075W	0	0	0	1	0	0	0	1	0
YPR183W	0	0	0	0	0	0	1	1	0
YBL029W	0	0	0	0	0	0	1	0	0
YBR104W	0	0	0	0	1	0	0	0	0
YBR112C	0	0	0	0	0	0	0	1	0
YCR075C	0	0	0	0	0	0	0	1	0
YCR098C	0	0	0	0	0	0	1	0	0
YDR336W	0	0	0	0	0	0	0	1	0
YDR544C	0	0	0	0	0	0	0	1	0
YEL017C-A	0	0	0	0	0	0	0	1	0
YEL074W	0	0	0	0	0	0	0	1	0
YER004W	0	0	0	0	0	0	0	1	0
YFR017C	0	0	0	0	1	0	0	0	0
YFR031C	0	0	0	0	0	0	0	1	0
YHL003C	0	0	0	0	0	0	0	1	0
YHR099W	0	0	0	0	0	0	0	1	0
YJR147W	0	0	0	0	0	0	1	0	0
YLR272C	0	0	0	0	0	0	0	1	0	SPBC776.13
YLR348C	0	0	0	0	0	0	0	1	0
YML050W	0	0	0	1	0	0	0	0	0
YML053C	0	0	0	0	0	0	0	1	0
YML132W	0	0	0	0	0	0	0	1	0
YMR117C	0	0	0	0	0	0	1	0	0	SPBC336.08
YMR304C-A	0	0	0	0	0	0	1	0	0
YMR306W	0	0	0	0	0	0	0	0	1
YNL044W	0	0	0	0	0	0	0	0	1
YNL066W	0	0	0	0	0	0	0	1	0
YNL313C	0	0	0	0	0	0	0	1	0
YNL336W	0	0	0	0	0	0	0	1	0
YNR062C	0	0	0	0	0	0	0	1	0
YOL113W	0	0	0	0	0	0	0	1	0
YOL114C	0	0	0	1	0	0	0	0	0
YOR301W	0	0	0	0	0	0	0	1	0
YOR346W	0	0	0	0	0	0	1	0	0
YPL015C	0	0	0	0	0	0	0	1	0
YPL230W	0	0	0	0	0	0	1	0	0
YPR112C	0	0	0	0	0	0	1	0	0	SPBP22H7.02c
YPR185W	0	0	0	0	0	0	0	1	0
YBR037C	0	0	0	0	0	0	0	0	0
YBR040W	0	0	0	0	0	0	0	0	0
YBR050C	0	0	0	0	0	0	0	0	0
YBR068C	0	0	0	0	0	0	0	0	0
YBR077C	0	0	0	0	0	0	0	0	0
YBR082C	0	0	0	0	0	0	0	0	0
YBR105C	0	0	0	0	0	0	0	0	0
YBR106W	0	0	0	0	0	0	0	0	0
YBR114W	0	0	0	0	0	0	0	0	0
YBR135W	0	0	0	0	0	0	0	0	0
YBR162W-A	0	0	0	0	0	0	0	0	0
YBR262C	0	0	0	0	0	0	0	0	0
YBR264C	0	0	0	0	0	0	0	0	0
YBR265W	0	0	0	0	0	0	0	0	0
YCR064C	0	0	0	0	0	0	0	0	0
YDL047W	0	0	0	0	0	0	0	0	0
YDL161W	0	0	0	0	0	0	0	0	0
YDL192W	0	0	0	0	0	0	0	0	0
YDL196W	0	0	0	0	0	0	0	0	0
YDR259C	0	0	0	0	0	0	0	0	0
YDR403W	0	0	0	0	0	0	0	0	0
YEL007W	0	0	0	0	0	0	0	0	0
YEL076W-C	0	0	0	0	0	0	0	0	0
YER036C	0	0	0	0	0	0	0	0	0
YER078C	0	0	0	0	0	0	0	0	0
YER079W	0	0	0	0	0	0	0	0	0
YER094C	0	0	0	0	0	0	0	0	0
YER125W	0	0	0	0	0	0	0	0	0
YFL038C	0	0	0	0	0	0	0	0	0
YFR003C	0	0	0	0	0	0	0	0	0
YFR004W	0	0	0	0	0	0	0	0	0	SPAC31G5.13
YFR018C	0	0	0	0	0	0	0	0	0
YFR019W	0	0	0	0	0	0	0	0	0
YGL007W	0	0	0	0	0	0	0	0	0
YGL227W	0	0	0	0	0	0	0	0	0
YGR047C	0	0	0	0	0	0	0	0	0
YGR048W	0	0	0	0	0	0	0	0	0
YGR050C	0	0	0	0	0	0	0	0	0
YGR109W-A	0	0	0	0	0	0	0	0	0
YGR109W-B	0	0	0	0	0	0	0	0	0
YGR110W	0	0	0	0	0	0	0	0	0
YGR169C	0	0	0	0	0	0	0	0	0
YGR180C	0	0	0	0	0	0	0	0	0
YGR229C	0	0	0	0	0	0	0	0	0
YGR249W	0	0	0	0	0	0	0	0	0
YHL002W	0	0	0	0	0	0	0	0	0
YHL008C	0	0	0	0	0	0	0	0	0
YHL024W	0	0	0	0	0	0	0	0	0
YHL029C	0	0	0	0	0	0	0	0	0
YHL034C	0	0	0	0	0	0	0	0	0
YHR091C	0	0	0	0	0	0	0	0	0
YHR150W	0	0	0	0	0	0	0	0	0
YHR193C	0	0	0	0	0	0	0	0	0
YHR194W	0	0	0	0	0	0	0	0	0
YIL012W	0	0	0	0	0	0	0	0	0
YIL013C	0	0	0	0	0	0	0	0	0
YIL160C	0	0	0	0	0	0	0	0	0
YJL020C	0	0	0	0	0	0	0	0	0
YJL048C	0	0	0	0	0	0	0	0	0
YJL186W	0	0	0	0	0	0	0	0	0
YJL223C	0	0	0	0	0	0	0	0	0
YJR044C	0	0	0	0	0	0	0	0	0
YJR091C	0	0	0	0	0	0	0	0	0
YJR094C	0	0	0	0	0	0	0	0	0
YKL007W	0	0	0	0	0	0	0	0	0
YKL028W	0	0	0	0	0	0	0	0	0
YKL029C	0	0	0	0	0	0	0	0	0
YKL044W	0	0	0	0	0	0	0	0	0
YKL063C	0	0	0	0	0	0	0	0	0
YKL097C	0	0	0	0	0	0	0	0	0
YKL102C	0	0	0	0	0	0	0	0	0
YKL186C	0	0	0	0	0	0	0	0	0
YKR040C	0	0	0	0	0	0	0	0	0
YKR055W	0	0	0	0	0	0	0	0	0
YKR074W	0	0	0	0	0	0	0	0	0
YLR104W	0	0	0	0	0	0	0	0	0
YLR110C	0	0	0	0	0	0	0	0	0
YLR111W	0	0	0	0	0	0	0	0	0
YLR112W	0	0	0	0	0	0	0	0	0
YLR189C	0	0	0	0	0	0	0	0	0
YLR207W	0	0	0	0	0	0	0	0	0
YLR250W	0	0	0	0	0	0	0	0	0
YLR350W	0	0	0	0	0	0	0	0	0
YLR399C	0	0	0	0	0	0	0	0	0
YLR400W	0	0	0	0	0	0	0	0	0
YLR439W	0	0	0	0	0	0	0	0	0
YML102C-A	0	0	0	0	0	0	0	0	0
YML103C	0	0	0	0	0	0	0	0	0	SPAP27G11.10c
YML111W	0	0	0	0	0	0	0	0	0
YMR037C	0	0	0	0	0	0	0	0	0
YMR056C	0	0	0	0	0	0	0	0	0
YMR122C	0	0	0	0	0	0	0	0	0
YMR135C	0	0	0	0	0	0	0	0	0
YMR136W	0	0	0	0	0	0	0	0	0
YMR197C	0	0	0	0	0	0	0	0	0
YMR279C	0	0	0	0	0	0	0	0	0
YMR306C-A	0	0	0	0	0	0	0	0	0
YNL016W	0	0	0	0	0	0	0	0	0
YNL017C	0	0	0	0	0	0	0	0	0
YNL020C	0	0	0	0	0	0	0	0	0
YNL065W	0	0	0	0	0	0	0	0	0
YNL190W	0	0	0	0	0	0	0	0	0
YNL241C	0	0	0	0	0	0	0	0	0
YNL282W	0	0	0	0	0	0	0	0	0
YNL301C	0	0	0	0	0	0	0	0	0
YNR018W	0	0	0	0	0	0	0	0	0
YOL018C	0	0	0	0	0	0	0	0	0
YOL151W	0	0	0	0	0	0	0	0	0
YOR088W	0	0	0	0	0	0	0	0	0
YOR226C	0	0	0	0	0	0	0	0	0
YOR268C	0	0	0	0	0	0	0	0	0
YOR269W	0	0	0	0	0	0	0	0	0
YOR344C	0	0	0	0	0	0	0	0	0
YOR348C	0	0	0	0	0	0	0	0	0
YPL056C	0	0	0	0	0	0	0	0	0
YPL126W	0	0	0	0	0	0	0	0	0	SPAC1B3.13
YPL139C	0	0	0	0	0	0	0	0	0
YPL152W	0	0	0	0	0	0	0	0	0
YPL233W	0	0	0	0	0	0	0	0	0	SPAC688.02c
YPL234C	0	0	0	0	0	0	0	0	0
YPR008W	0	0	0	0	0	0	0	0	0
YPR009W	0	0	0	0	0	0	0	0	0
YPR017C	0	0	0	0	0	0	0	0	0
YPR074C	0	0	0	0	0	0	0	0	0
YPR113W	0	0	0	0	0	0	0	0	0
YPR195C	0	0	0	0	0	0	0	0	0
de Lichtenberg et al. protein feature:	de Lichtenberg U, Jensen TS, Jensen LJ, Brunak S: Protein feature based identification of cell cycle regulated proteins in yeast. J Mol Biol 2003, 329:663-674.
Know :	de Lichtenberg U, Jensen TS, Jensen LJ, Brunak S: Protein feature based identification of cell cycle regulated proteins in yeast. J Mol Biol 2003, 329:663-674.												(compiled positive training set)
Zhao et al. :	Zhao LP, Prentice R, Breeden L: Statistical modeling of large microarray data sets to identify stimulus-response profiles. Proc Natl Acad Sci U S A 2001, 98:5631-5636
Spellman et al. :	Spellman PT, Sherlock G, Zhang MQ, Iyer VR, Anders K, Eisen MB, Brown PO, Botstein D, Futcher B: Comprehensive identification of cell cycle-regulated genes of the yeast Saccharomyces cerevisiae by microarray hybridization. Mol Biol Cell 1998, 9:3273-3297.
Cho et al. :	Cho RJ, Campbell MJ, Winzeler EA, Steinmetz L, Conway A, Wodicka L, Wolfsberg TG, Gabrielian AE, Landsman D, Lockhart DJ, Davis RW: A genome-wide transcriptional analysis of the mitotic cell cycle. Mol Cell 1998, 2:65-73.
de Lichtenberg et al. weakly expressed :	de Lichtenberg U, Wernersson R, Jensen TS, Nielsen HB, Fausbøll A, Schmidt P, Hansen FB, Knudsen S, Brunak S: New weakly expressed cell cycle-regulated genes in yeast. Yeast 2005, 22:1191-1201.
Granovskaia et al. :	Granovskaia MV, Jensen LJ, Ritchie ME, Toedling J, Ning Y, Bork P, Huber W, Steinmetz LM: High-resolution transcription atlas of the mitotic cell cycle in budding yeast. Genome Biol 2010, 11:R24.
Rowicka et al. :	Rowicka M, Kudlicki A, Tu BP, Otwinowski Z: High-resolution timing of cell cycle-regulated gene expression. Proc Natl Acad Sci U S A 2007, 104:16892-16897.
Cyclebase :	Gauthier NP, Larsen ME, Wernersson R, de Lichtenberg U, Jensen LJ, Brunak S, Jensen TS: Cyclebase.org--a comprehensive multi-organism online database of cell-cycle experiments. Nucleic Acids Res 2008, 36:D854-859												(Evidence from at least one reanalyzed 6 experiments)
Orthologous fission yeast cell cycle genes :
	A recent knockout experiment in fission yeast identifies 513 cell cycle genes (Hayles J, Wood V, Jeffery L, Hoe KL, Kim DU, Park HO, Salas-Pino S, Heichinger C, Nurse P: A genome-wide resource of cell cycle and cell shape genes of fission yeast. Open Biol 2013, 3:130053.).
	We mapped fission-budding yeast one-to-one orthologs and labeled those that were mapped to fission yeast cell cycle genes
