# Supplementary material for: Identification of yeast cell cycle regulated genes based on genomic features
Source: BMC Syst Biol. 2013 Jul 29;7:70. doi: 10.1186/1752-0509-7-70 (PMC3734186; doi:10.1186/1752-0509-7-70)
Supplement: Additional file 4 — GO analysis of newly predicted genes. [file 1752-0509-7-70-S4.xlsx]

## Sheet: Overall DAVID
Category	Term	Count	%	PValue	Genes	List Total	Pop Hits	Pop Total	Fold Enrichment	Bonferroni	Benjamini	FDR
UP_SEQ_FEATURE	compositionally biased region:Poly-Gln	16	7.69231	7.58204e-07	YDR130C, YML103C, YPR185W, YJR127C, YNL298W, YMR070W, YLR104W, YMR135C, YPL230W, YBR135W, YML100W, YBR112C, YLR207W, YJR091C, YFR019W, YGR249W	204	89	5436	4.79048	0.000332796	0.000332796	0.00107185
GOTERM_CC_FAT	GO:0005618~cell wall	10	4.80769	0.000442492	YLR390W-A, YKL096W-A, YLR084C, YLR110C, YBR162C, YLR120C, YNL066W, YNL190W, YBR040W, YJL160C	150	61	3886	4.24699	0.113028	0.113028	0.580566
GOTERM_CC_FAT	GO:0030312~external encapsulating structure	10	4.80769	0.000442492	YLR390W-A, YKL096W-A, YLR084C, YLR110C, YBR162C, YLR120C, YNL066W, YNL190W, YBR040W, YJL160C	150	61	3886	4.24699	0.113028	0.113028	0.580566
GOTERM_CC_FAT	GO:0005576~extracellular region	9	4.32692	0.000606724	YLR390W-A, YIL015W, YKL096W-A, YLR110C, YBR162C, YNL066W, YHR214W, YOL011W, YJL160C	150	51	3886	4.57176	0.151659	0.0789455	0.795251
GOTERM_CC_FAT	GO:0009277~fungal-type cell wall	9	4.32692	0.000791376	YLR390W-A, YKL096W-A, YLR084C, YLR110C, YBR162C, YLR120C, YNL066W, YNL190W, YBR040W	150	53	3886	4.39925	0.193094	0.0690185	1.03612
SP_PIR_KEYWORDS	Secreted	8	3.84615	0.0010793	YLR390W-A, YIL015W, YKL096W-A, YLR110C, YBR162C, YNL066W, YHR214W, YJL160C	204	44	5436	4.84492	0.182854	0.182854	1.32969
SP_PIR_KEYWORDS	cell division	13	6.25	0.00172956	YOR269W, YBL097W, YNL066W, YPL155C, YLR272C, YBR135W, YMR117C, YLR084C, YPL233W, YFR031C, YDL047W, YOR301W, YKL089W	204	121	5436	2.86291	0.276538	0.149435	2.12295
UP_SEQ_FEATURE	propeptide:Removed in mature form	8	3.84615	0.00326888	YKR055W, YLR390W-A, YKL096W-A, YLR110C, YLR120C, YOL011W, YPL056C, YDR452W	204	53	5436	4.0222	0.762453	0.512612	4.52323
GOTERM_BP_FAT	GO:0048285~organelle fission	12	5.76923	0.0051816	YDR130C, YBL097W, YMR117C, YPL233W, YFR031C, YDL047W, YPL155C, YKR054C, YFR004W, YOL006C, YLR272C, YKL089W	162	118	4193	2.63214	0.991556	0.991556	7.79877
GOTERM_BP_FAT	GO:0007076~mitotic chromosome condensation	4	1.92308	0.00546405	YBL097W, YFR031C, YOL006C, YLR272C	162	10	4193	10.3531	0.993495	0.919348	8.20706
GOTERM_BP_FAT	GO:0006323~DNA packaging	6	2.88462	0.00778551	YBL097W, YHR099W, YBR112C, YFR031C, YOL006C, YLR272C	162	33	4193	4.70595	0.999241	0.908763	11.4994
SP_PIR_KEYWORDS	dna condensation	3	1.44231	0.00792256	YBL097W, YFR031C, YLR272C	204	4	5436	19.9853	0.774045	0.39092	9.38936
SP_PIR_KEYWORDS	gpi-anchor	6	2.88462	0.00795436	YLR390W-A, YKL096W-A, YLR110C, YLR120C, YOL011W, YPL056C	204	34	5436	4.70242	0.775395	0.311578	9.42536
GOTERM_BP_FAT	GO:0015849~organic acid transport	9	4.32692	0.0081168	YDR345C, YBR068C, YLR348C, YEL017C-A, YCR075C, YBR069C, YNL065W, YHL008C, YOR348C	162	76	4193	3.06506	0.999441	0.846252	11.9601
GOTERM_BP_FAT	GO:0070058~tRNA gene clustering	3	1.44231	0.00835477	YBL097W, YFR031C, YLR272C	162	4	4193	19.412	0.999552	0.786059	12.2896
GOTERM_CC_FAT	GO:0005881~cytoplasmic microtubule	4	1.92308	0.00941906	YDR130C, YOR269W, YPL155C, YKR054C	150	12	3886	8.63556	0.923055	0.473322	11.7063
GOTERM_BP_FAT	GO:0030261~chromosome condensation	4	1.92308	0.00946624	YBL097W, YFR031C, YOL006C, YLR272C	162	12	4193	8.62757	0.99984	0.767024	13.8136
GOTERM_BP_FAT	GO:0040023~establishment of nucleus localization	4	1.92308	0.00946624	YOR269W, YPL155C, YKR054C, YOL006C	162	12	4193	8.62757	0.99984	0.767024	13.8136
GOTERM_BP_FAT	GO:0051647~nucleus localization	4	1.92308	0.00946624	YOR269W, YPL155C, YKR054C, YOL006C	162	12	4193	8.62757	0.99984	0.767024	13.8136
GOTERM_BP_FAT	GO:0007097~nuclear migration	4	1.92308	0.00946624	YOR269W, YPL155C, YKR054C, YOL006C	162	12	4193	8.62757	0.99984	0.767024	13.8136
GOTERM_BP_FAT	GO:0007067~mitosis	11	5.28846	0.00958865	YDR130C, YBL097W, YMR117C, YPL233W, YFR031C, YDL047W, YPL155C, YKR054C, YOL006C, YLR272C, YKL089W	162	111	4193	2.56495	0.999857	0.71774	13.9799
SP_PIR_KEYWORDS	lipoprotein	10	4.80769	0.009836	YKR055W, YLR390W-A, YDL192W, YKL096W-A, YLR110C, YLR120C, YOL011W, YPL056C, YFL038C, YBR264C	204	97	5436	2.74712	0.842517	0.30905	11.5321
GOTERM_BP_FAT	GO:0000280~nuclear division	11	5.28846	0.0108175	YDR130C, YBL097W, YMR117C, YPL233W, YFR031C, YDL047W, YPL155C, YKR054C, YOL006C, YLR272C, YKL089W	162	113	4193	2.51956	0.999954	0.713332	15.633
GOTERM_BP_FAT	GO:0000087~M phase of mitotic cell cycle	11	5.28846	0.0108175	YDR130C, YBL097W, YMR117C, YPL233W, YFR031C, YDL047W, YPL155C, YKR054C, YOL006C, YLR272C, YKL089W	162	113	4193	2.51956	0.999954	0.713332	15.633
GOTERM_CC_FAT	GO:0000794~condensed nuclear chromosome	8	3.84615	0.0114149	YHR153C, YBL097W, YMR117C, YPL233W, YFR031C, YGL060W, YLR272C, YKL089W	150	65	3886	3.18851	0.955454	0.463262	14.0182
GOTERM_CC_FAT	GO:0000799~nuclear condensin complex	3	1.44231	0.013532	YBL097W, YFR031C, YLR272C	150	5	3886	15.544	0.975083	0.459558	16.4093
GOTERM_CC_FAT	GO:0000796~condensin complex	3	1.44231	0.013532	YBL097W, YFR031C, YLR272C	150	5	3886	15.544	0.975083	0.459558	16.4093
GOTERM_BP_FAT	GO:0051656~establishment of organelle localization	8	3.84615	0.0135396	YER036C, YKL186C, YOR269W, YER125W, YPL155C, YKR054C, YJR091C, YOL006C	162	67	4193	3.09047	0.999996	0.751419	19.1895
GOTERM_BP_FAT	GO:0043242~negative regulation of protein complex disassembly	3	1.44231	0.0135746	YDR130C, YKL007W, YPL155C	162	5	4193	15.5296	0.999996	0.715223	19.2343
INTERPRO	IPR000420:Yeast PIR protein repeat	3	1.44231	0.0136297	YKL096W-A, YHR126C, YJL160C	159	5	4106	15.4943	0.983022	0.983022	16.732
UP_SEQ_FEATURE	glycosylation site:N-linked (GlcNAc...)	21	10.0962	0.0149764	YIL015W, YDR345C, YLR110C, YBR162C, YCR075C, YNL066W, YOR348C, YDR452W, YJL186W, YER001W, YLR390W-A, YHL003C, YLR084C, YHR150W, YLR207W, YLR120C, YHR214W, YMR306W, YOL011W, YCR098C, YIL013C	204	319	5436	1.7542	0.998672	0.890093	19.2102
SP_PIR_KEYWORDS	signal	16	7.69231	0.0152174	YIL015W, YKL096W-A, YLR110C, YBR162C, YLR250W, YNL066W, YLR104W, YPL056C, YJL160C, YJL186W, YLR390W-A, YLR084C, YLR207W, YLR120C, YHR214W, YOL011W	204	217	5436	1.96476	0.94316	0.379928	17.311
UP_SEQ_FEATURE	signal peptide	16	7.69231	0.0152174	YIL015W, YKL096W-A, YLR110C, YBR162C, YLR250W, YNL066W, YLR104W, YPL056C, YJL160C, YJL186W, YLR390W-A, YLR084C, YLR207W, YLR120C, YHR214W, YOL011W	204	217	5436	1.96476	0.998808	0.814174	19.4892
SP_PIR_KEYWORDS	glycoprotein	23	11.0577	0.0171782	YIL015W, YDR345C, YKL096W-A, YLR110C, YBR162C, YCR075C, YNL066W, YPL056C, YOR348C, YDR452W, YJL186W, YER001W, YLR390W-A, YHL003C, YLR084C, YHR150W, YLR207W, YLR120C, YHR214W, YMR306W, YOL011W, YCR098C, YIL013C	204	366	5436	1.67454	0.960845	0.370539	19.3289
SP_PIR_KEYWORDS	cell cycle	15	7.21154	0.0175486	YOR269W, YBL097W, YNL066W, YPL155C, YMR135C, YBR135W, YLR272C, YMR117C, YLR084C, YPL233W, YFR031C, YDL047W, YOR301W, YNL053W, YKL089W	204	201	5436	1.98859	0.96351	0.338894	19.705
GOTERM_MF_FAT	GO:0005199~structural constituent of cell wall	3	1.44231	0.0178768	YLR390W-A, YKL096W-A, YJL160C	132	6	3603	13.6477	0.994555	0.994555	21.3117
GOTERM_BP_FAT	GO:0051301~cell division	17	8.17308	0.0184983	YOR269W, YBL097W, YNL298W, YOL113W, YNL066W, YPL155C, YBR135W, YLR272C, YMR117C, YLR084C, YPL233W, YFR031C, YDL047W, YHR149C, YOR301W, YNL020C, YKL089W	162	237	4193	1.85657	1	0.789848	25.3103
GOTERM_BP_FAT	GO:0000279~M phase	17	8.17308	0.0198803	YDR130C, YBL097W, YJR094C, YPL155C, YPL139C, YLR272C, YHR153C, YHL024W, YMR117C, YPL152W, YPL233W, YFR031C, YDL047W, YKR054C, YLR399C, YOL006C, YKL089W	162	239	4193	1.84103	1	0.785154	26.9372
GOTERM_BP_FAT	GO:0007049~cell cycle	27	12.9808	0.0204704	YDR130C, YOR269W, YBL097W, YPL139C, YBR135W, YMR117C, YPL152W, YPL233W, YFR031C, YDR389W, YKR054C, YPR113W, YJR094C, YNL066W, YMR135C, YPL155C, YGL060W, YLR272C, YHR153C, YHL024W, YLR084C, YDL047W, YLR399C, YOR301W, YOL006C, YKL089W, YNL053W	162	450	4193	1.55296	1	0.768255	27.6217
GOTERM_BP_FAT	GO:0007059~chromosome segregation	10	4.80769	0.0207664	YDR130C, YBL097W, YMR117C, YPL233W, YFR031C, YPL155C, YKR054C, YOL006C, YLR272C, YKL089W	162	107	4193	2.41895	1	0.747796	27.9628
UP_SEQ_FEATURE	compositionally biased region:Poly-Ser	10	4.80769	0.0234634	YOR344C, YML103C, YBR162C, YMR070W, YNL298W, YNL066W, YGL227W, YOL011W, YIL013C, YFR003C	204	112	5436	2.3792	0.99997	0.875648	28.5127
GOTERM_BP_FAT	GO:0000070~mitotic sister chromatid segregation	6	2.88462	0.0254269	YDR130C, YBL097W, YFR031C, YKR054C, YOL006C, YLR272C	162	44	4193	3.52946	1	0.793606	33.1388
GOTERM_CC_FAT	GO:0034657~GID complex	3	1.44231	0.0270162	YGL227W, YBR105C, YMR135C	150	7	3886	11.1029	0.999402	0.653649	30.2538
GOTERM_CC_FAT	GO:0031225~anchored to membrane	6	2.88462	0.0275371	YLR390W-A, YKL096W-A, YLR110C, YLR120C, YOL011W, YPL056C	150	45	3886	3.45422	0.999483	0.611671	30.7433
GOTERM_BP_FAT	GO:0051640~organelle localization	9	4.32692	0.0283826	YER036C, YKL186C, YOR269W, YER125W, YPL155C, YKR054C, YJR091C, YOL006C, YHR194W	162	95	4193	2.45205	1	0.808681	36.2388
SP_PIR_KEYWORDS	mitosis	8	3.84615	0.0290105	YBL097W, YMR117C, YPL233W, YFR031C, YDL047W, YPL155C, YLR272C, YKL089W	204	80	5436	2.66471	0.995934	0.457567	30.5756
GOTERM_BP_FAT	GO:0000819~sister chromatid segregation	6	2.88462	0.03278	YDR130C, YBL097W, YFR031C, YKR054C, YOL006C, YLR272C	162	47	4193	3.30418	1	0.834989	40.6028
GOTERM_BP_FAT	GO:0022403~cell cycle phase	19	9.13462	0.033128	YDR130C, YBL097W, YJR094C, YPL155C, YPL139C, YMR135C, YGL060W, YLR272C, YHR153C, YHL024W, YMR117C, YPL152W, YPL233W, YFR031C, YDL047W, YKR054C, YLR399C, YOL006C, YKL089W	162	296	4193	1.66139	1	0.820937	40.9359
GOTERM_CC_FAT	GO:0005856~cytoskeleton	13	6.25	0.0333378	YDR130C, YOR269W, YDL161W, YNL298W, YKL007W, YPL155C, YMR117C, YPL233W, YJL020C, YDR389W, YKR054C, YNL020C, YKL089W	150	174	3886	1.93556	0.999898	0.639749	35.9855
UP_SEQ_FEATURE	domain:LisH	3	1.44231	0.0334939	YOR269W, YGL227W, YMR135C	204	8	5436	9.99265	1	0.917307	38.2211
GOTERM_BP_FAT	GO:0010565~regulation of cellular ketone metabolic process	4	1.92308	0.0342614	YER125W, YGL227W, YBR105C, YMR135C	162	19	4193	5.44899	1	0.814783	42.0088
GOTERM_BP_FAT	GO:0051494~negative regulation of cytoskeleton organization	3	1.44231	0.0352311	YDR130C, YKL007W, YPL155C	162	8	4193	9.70602	1	0.80758	42.9123
GOTERM_BP_FAT	GO:0030473~nuclear migration along microtubule	3	1.44231	0.0352311	YOR269W, YPL155C, YKR054C	162	8	4193	9.70602	1	0.80758	42.9123
GOTERM_BP_FAT	GO:0010970~microtubule-based transport	3	1.44231	0.0352311	YOR269W, YPL155C, YKR054C	162	8	4193	9.70602	1	0.80758	42.9123
SP_PIR_KEYWORDS	cell wall	5	2.40385	0.0364731	YLR390W-A, YKL096W-A, YLR110C, YNL066W, YJL160C	204	34	5436	3.91869	0.999039	0.500824	36.9075
GOTERM_BP_FAT	GO:0000278~mitotic cell cycle	14	6.73077	0.0366413	YDR130C, YBL097W, YMR135C, YPL155C, YGL060W, YLR272C, YMR117C, YPL152W, YPL233W, YFR031C, YDL047W, YKR054C, YOL006C, YKL089W	162	196	4193	1.84877	1	0.804776	44.2026
GOTERM_CC_FAT	GO:0000793~condensed chromosome	8	3.84615	0.0385414	YHR153C, YBL097W, YMR117C, YPL233W, YFR031C, YGL060W, YLR272C, YKL089W	150	83	3886	2.49703	0.999976	0.655318	40.3734
GOTERM_BP_FAT	GO:0051493~regulation of cytoskeleton organization	4	1.92308	0.0392015	YDR130C, YER125W, YKL007W, YPL155C	162	20	4193	5.17654	1	0.81185	46.4757
GOTERM_CC_FAT	GO:0044440~endosomal part	5	2.40385	0.0394081	YJR044C, YER125W, YHL002W, YFR019W, YBR077C	150	34	3886	3.8098	0.999981	0.628616	41.0766
GOTERM_BP_FAT	GO:0007264~small GTPase mediated signal transduction	7	3.36538	0.0397273	YKR055W, YDL192W, YNL298W, YDR389W, YPR017C, YFL038C, YBR264C	162	66	4193	2.74514	1	0.802053	46.9318
UP_SEQ_FEATURE	domain:RRM 2	4	1.92308	0.0415777	YHL024W, YNL016W, YHL034C, YPR112C	204	21	5436	5.07563	1	0.93028	45.1377
UP_SEQ_FEATURE	domain:RRM 1	4	1.92308	0.0415777	YHL024W, YNL016W, YHL034C, YPR112C	204	21	5436	5.07563	1	0.93028	45.1377
GOTERM_BP_FAT	GO:0046942~carboxylic acid transport	7	3.36538	0.0423032	YBR068C, YLR348C, YCR075C, YBR069C, YNL065W, YHL008C, YOR348C	162	67	4193	2.70416	1	0.808931	49.1135
SP_PIR_KEYWORDS	transport	37	17.7885	0.043369	YLR189C, YOR269W, YDR345C, YPR185W, YMR279C, YBR104W, YLR378C, YCR075C, YBR069C, YNL065W, YPR017C, YHR193C, YBR264C, YKL186C, YDL192W, YBR106W, YBR105C, YCR098C, YHL002W, YER036C, YMR056C, YML103C, YBR068C, YMR197C, YLR348C, YHR098C, YPL234C, YOR348C, YFL038C, YJR044C, YOL018C, YNL328C, YOR075W, YBR162W-A, YIL013C, YHL008C, YBR077C	204	727	5436	1.35618	0.999749	0.529396	42.2822
GOTERM_BP_FAT	GO:0045721~negative regulation of gluconeogenesis	3	1.44231	0.0441729	YGL227W, YBR105C, YMR135C	162	9	4193	8.62757	1	0.810004	50.6443
GOTERM_BP_FAT	GO:0007018~microtubule-based movement	3	1.44231	0.0441729	YOR269W, YPL155C, YKR054C	162	9	4193	8.62757	1	0.810004	50.6443
SP_PIR_KEYWORDS	ubl conjugation	10	4.80769	0.0451728	YML101C, YER125W, YHL024W, YDR336W, YBR069C, YMR015C, YML132W, YOL006C, YDR452W, YHR193C	204	126	5436	2.11485	0.999824	0.513413	43.6169
GOTERM_CC_FAT	GO:0044430~cytoskeletal part	12	5.76923	0.0465574	YDR130C, YOR269W, YDL161W, YMR117C, YJL020C, YPL233W, YNL298W, YKL007W, YPL155C, YKR054C, YNL020C, YKL089W	150	163	3886	1.90724	0.999998	0.659277	46.5921
GOTERM_MF_FAT	GO:0035251~UDP-glucosyltransferase activity	3	1.44231	0.0487636	YML100W, YLR189C, YMR306W	132	10	3603	8.18864	0.999999	0.999271	48.5339

## Sheet: G1 Phase
GOID	GO term	Frequency	Genome Frequency	Gene(s)
8150	biological process unknown	25 out of 99 genes, 25.3%	1213 of 6335 genes, 19.1%	ICS2,YCR064C,YDL196W,YDR544C,YEL074W,YEL075W-A,YER079W,YFR018C,ANS1,SKG6,PAU1,YKL102C,YLR111W,YLR112W,CUE4,YML101C-A,YMR122C,YMR304C-A,YMR306C-A,YNL017C,COS1,YNL338W,YOL114C,YOR268C,LCL1
6629	lipid metabolic process	13 out of 99 genes, 13.1%	264 of 6335 genes, 4.2%	TSC10,RSP5,FAB1,CLD1,LAG1,MDM31,POT1,ELO1,MOT3,PLB3,TLG2,GRE2,DPM1
51603	proteolysis involved in cellular protein catabolic process	8 out of 99 genes, 8.1%	189 of 6335 genes, 3%	PUP3,RSP5,VID30,UFD1,UBX6,LCL2,HRD3,SEC61
7010	cytoskeleton organization	7 out of 99 genes, 7.1%	219 of 6335 genes, 3.5%	SIT4,ENT1,SAC7,RSP5,MIF2,ARK1,RRD2
5975	carbohydrate metabolic process	7 out of 99 genes, 7.1%	278 of 6335 genes, 4.4%	MNN1,IGD1,VID30,MNN5,TSL1,ZWF1,DPM1
42221	response to chemical stimulus	7 out of 99 genes, 7.1%	352 of 6335 genes, 5.6%	SIT4,RSP5,UFD1,CCW12,YNL190W,ZWF1,CLA4
55085	transmembrane transport	7 out of 99 genes, 7.1%	188 of 6335 genes, 3%	BAP2,GIT1,SEC61,YMR279C,CLA4,MDJ2,SKM1
7005	mitochondrion organization	7 out of 99 genes, 7.1%	337 of 6335 genes, 5.3%	AIM5,RSP5,MSR1,MDM31,MRPL4,MDJ2,RCF2
6605	protein targeting	6 out of 99 genes, 6.1%	266 of 6335 genes, 4.2%	HSE1,SEC61,NUP188,MDJ2,TLG2,ATG13
278	mitotic cell cycle	6 out of 99 genes, 6.1%	291 of 6335 genes, 4.6%	SIT4,MIF2,ZDS2,CLA4,TOP1,RRD2
71554	cell wall organization or biogenesis	5 out of 99 genes, 5.1%	210 of 6335 genes, 3.3%	SIT4,CCW12,YPS1,CCW14,EMW1
6468	protein phosphorylation	4 out of 99 genes, 4.0%	158 of 6335 genes, 2.5%	ARK1,CLA4,SKM1,ATG13
6366	transcription from RNA polymerase II promoter	4 out of 99 genes, 4.0%	447 of 6335 genes, 7.1%	REG2,RSP5,MOT3,TOP1
48193	Golgi vesicle transport	4 out of 99 genes, 4.0%	183 of 6335 genes, 2.9%	YIP3,TLG2,UFE1,DSS4
6897	endocytosis	4 out of 99 genes, 4.0%	98 of 6335 genes, 1.5%	ENT1,RSP5,ARK1,TLG2
51726	regulation of cell cycle	3 out of 99 genes, 3.0%	185 of 6335 genes, 2.9%	SPO16,ZDS2,CLA4
6486	protein glycosylation	3 out of 99 genes, 3.0%	67 of 6335 genes, 1.1%	MNN1,MNN5,DPM1
16197	endosome transport	3 out of 99 genes, 3.0%	78 of 6335 genes, 1.2%	RSP5,HSE1,VPS55
6310	DNA recombination	3 out of 99 genes, 3.0%	154 of 6335 genes, 2.4%	SPO16,TOP1,HST2
910	cytokinesis	3 out of 99 genes, 3.0%	111 of 6335 genes, 1.8%	ARK1,CLA4,SKM1
51052	regulation of DNA metabolic process	3 out of 99 genes, 3.0%	78 of 6335 genes, 1.2%	SPO16,TOP1,HST2
8033	tRNA processing	3 out of 99 genes, 3.0%	100 of 6335 genes, 1.6%	SIT4,RSP5,POP3
6811	ion transport	3 out of 99 genes, 3.0%	132 of 6335 genes, 2.1%	GIT1,YHL008C,YMR279C
51186	cofactor metabolic process	3 out of 99 genes, 3.0%	164 of 6335 genes, 2.6%	RSP5,RNR4,ZWF1
55086	nucleobase-containing small molecule metabolic process	3 out of 99 genes, 3.0%	182 of 6335 genes, 2.9%	RNR4,CDC8,ZWF1
23052	signaling	3 out of 99 genes, 3.0%	225 of 6335 genes, 3.6%	SIT4,SAC7,CLA4
6974	response to DNA damage stimulus	2 out of 99 genes, 2.0%	284 of 6335 genes, 4.5%	SIT4,DIN7
6869	lipid transport	2 out of 99 genes, 2.0%	49 of 6335 genes, 0.8%	CLA4,SKM1
6281	DNA repair	2 out of 99 genes, 2.0%	233 of 6335 genes, 3.7%	SIT4,DIN7
6325	chromatin organization	2 out of 99 genes, 2.0%	220 of 6335 genes, 3.5%	RSP5,TOP1
6520	cellular amino acid metabolic process	2 out of 99 genes, 2.0%	240 of 6335 genes, 3.8%	MSR1,BAT2
51169	nuclear transport	2 out of 99 genes, 2.0%	162 of 6335 genes, 2.6%	RSP5,NUP188
6979	response to oxidative stress	2 out of 99 genes, 2.0%	85 of 6335 genes, 1.3%	SIT4,ZWF1
48308	organelle inheritance	2 out of 99 genes, 2.0%	51 of 6335 genes, 0.8%	MDM31,CLA4
6873	cellular ion homeostasis	2 out of 99 genes, 2.0%	122 of 6335 genes, 1.9%	MDM31,COS3
6970	response to osmotic stress	2 out of 99 genes, 2.0%	77 of 6335 genes, 1.2%	MOT3,RRD2
7059	chromosome segregation	2 out of 99 genes, 2.0%	132 of 6335 genes, 2.1%	MIF2,TOP1
43934	sporulation	2 out of 99 genes, 2.0%	126 of 6335 genes, 2%	SPO16,UBX6
15931	nucleobase-containing compound transport	2 out of 99 genes, 2.0%	116 of 6335 genes, 1.8%	RSP5,NUP188
32543	mitochondrial translation	2 out of 99 genes, 2.0%	137 of 6335 genes, 2.2%	MSR1,MRPL4
9311	oligosaccharide metabolic process	2 out of 99 genes, 2.0%	42 of 6335 genes, 0.7%	MNN1,TSL1
16050	vesicle organization	2 out of 99 genes, 2.0%	77 of 6335 genes, 1.2%	TLG2,UFE1
51049	regulation of transport	2 out of 99 genes, 2.0%	61 of 6335 genes, 1%	RSP5,ARK1
51604	protein maturation	2 out of 99 genes, 2.0%	45 of 6335 genes, 0.7%	ICP55,YPS1
6364	rRNA processing	2 out of 99 genes, 2.0%	294 of 6335 genes, 4.6%	RSP5,POP3
48284	organelle fusion	2 out of 99 genes, 2.0%	65 of 6335 genes, 1.0%	TLG2,UFE1
61025	membrane fusion	2 out of 99 genes, 2.0%	78 of 6335 genes, 1.2%	TLG2,UFE1
6397	mRNA processing	1 out of 99 genes, 1.0%	186 of 6335 genes, 2.9%	POP3
9451	RNA modification	1 out of 99 genes, 1.0%	156 of 6335 genes, 2.5%	SIT4
6497	protein lipidation	1 out of 99 genes, 1.0%	44 of 6335 genes, 0.7%	DPM1
33043	regulation of organelle organization	1 out of 99 genes, 1.0%	146 of 6335 genes, 2.3%	RSP5
746	conjugation	1 out of 99 genes, 1.0%	106 of 6335 genes, 1.7%	CCW12
31399	regulation of protein modification process	1 out of 99 genes, 1.0%	73 of 6335 genes, 1.2%	ATG13
6997	nucleus organization	1 out of 99 genes, 1.0%	54 of 6335 genes, 0.9%	NUP188
10324	membrane invagination	1 out of 99 genes, 1.0%	43 of 6335 genes, 0.7%	ATG13
6401	RNA catabolic process	1 out of 99 genes, 1.0%	106 of 6335 genes, 1.7%	PUB1
6260	DNA replication	1 out of 99 genes, 1.0%	142 of 6335 genes, 2.2%	TOP1
70271	protein complex biogenesis	1 out of 99 genes, 1.0%	225 of 6335 genes, 3.6%	RCF2
7114	cell budding	1 out of 99 genes, 1.0%	75 of 6335 genes, 1.2%	CLA4
51321	meiotic cell cycle	1 out of 99 genes, 1.0%	165 of 6335 genes, 2.6%	SPO16
43144	snoRNA processing	1 out of 99 genes, 1.0%	37 of 6335 genes, 0.6%	POP3
42594	response to starvation	1 out of 99 genes, 1.0%	81 of 6335 genes, 1.3%	ATG13
54	ribosomal subunit export from nucleus	1 out of 99 genes, 1.0%	41 of 6335 genes, 0.6%	RSP5
7033	vacuole organization	1 out of 99 genes, 1.0%	68 of 6335 genes, 1.1%	CLA4
6457	protein folding	1 out of 99 genes, 1.0%	88 of 6335 genes, 1.4%	EGD2
6091	generation of precursor metabolites and energy	1 out of 99 genes, 1.0%	163 of 6335 genes, 2.6%	IGD1
6383	transcription from RNA polymerase III promoter	1 out of 99 genes, 1.0%	38 of 6335 genes, 0.6%	TFC4
6354	transcription elongation, DNA-dependent	1 out of 99 genes, 1.0%	75 of 6335 genes, 1.2%	TOP1
9408	response to heat	1 out of 99 genes, 1.0%	49 of 6335 genes, 0.8%	NUP188
48285	organelle fission	1 out of 99 genes, 1.0%	125 of 6335 genes, 2%	TOP1
7031	peroxisome organization	1 out of 99 genes, 1.0%	66 of 6335 genes, 1.0%	PEX28
70647	protein modification by small protein conjugation or removal	1 out of 99 genes, 1.0%	149 of 6335 genes, 2.4%	RSP5
6865	amino acid transport	1 out of 99 genes, 1.0%	44 of 6335 genes, 0.7%	BAP2
6418	tRNA aminoacylation for protein translation	1 out of 99 genes, 1.0%	37 of 6335 genes, 0.6%	MSR1
other	other	3 out of 99 genes, 3.0%		YPT10,GOR1,PAC1
not_yet_annotated	not_yet_annotated	1 out of 99 genes, 1.0%		YOR088W

## Sheet: S Phase
GOID	GO term	Frequency	Genome Frequency	Gene(s)
8150	biological process unknown	8 out of 52 genes, 15.4%	1213 of 6335 genes, 19.1%	TOS1,YDL211C,FMP52,YHR214W,YKL063C,YKL097C,SSP120,YPR195C
7010	cytoskeleton organization	6 out of 52 genes, 11.5%	219 of 6335 genes, 3.5%	BBC1,CAP1,DYN1,RHO4,SPC24,KIP2
278	mitotic cell cycle	6 out of 52 genes, 11.5%	291 of 6335 genes, 4.6%	BRN1,SMC2,YBP2,DYN1,YCS4,KIP2
48285	organelle fission	6 out of 52 genes, 11.5%	125 of 6335 genes, 2%	BRN1,RPN11,SMC2,DYN1,YCS4,KIP2
7059	chromosome segregation	5 out of 52 genes, 9.6%	132 of 6335 genes, 2.1%	BRN1,SMC2,DYN1,YCS4,SPC24
42221	response to chemical stimulus	5 out of 52 genes, 9.6%	352 of 6335 genes, 5.6%	FIG1,ORM2,MSN2,AQR1,USV1
6366	transcription from RNA polymerase II promoter	5 out of 52 genes, 9.6%	447 of 6335 genes, 7.1%	CYC8,TFA1,MSN2,UME1,USV1
33043	regulation of organelle organization	3 out of 52 genes, 5.8%	146 of 6335 genes, 2.3%	CAP1,RHO4,KIP2
55085	transmembrane transport	3 out of 52 genes, 5.8%	188 of 6335 genes, 3%	YMC2,ERS1,AQR1
51186	cofactor metabolic process	3 out of 52 genes, 5.8%	164 of 6335 genes, 2.6%	AAC1,ISU2,TKL1
6629	lipid metabolic process	3 out of 52 genes, 5.8%	264 of 6335 genes, 4.2%	CYC8,ORM2,ERG5
6865	amino acid transport	3 out of 52 genes, 5.8%	44 of 6335 genes, 0.7%	ERS1,AQR1,PUT4
6970	response to osmotic stress	3 out of 52 genes, 5.8%	77 of 6335 genes, 1.2%	CYC8,MSN2,USV1
42594	response to starvation	3 out of 52 genes, 5.8%	81 of 6335 genes, 1.3%	ARF1,YPT1,MSN2
71554	cell wall organization or biogenesis	2 out of 52 genes, 3.8%	210 of 6335 genes, 3.3%	CWP2,FKS3
6360	transcription from RNA polymerase I promoter	2 out of 52 genes, 3.8%	63 of 6335 genes, 1%	NAN1,UME1
6974	response to DNA damage stimulus	2 out of 52 genes, 3.8%	284 of 6335 genes, 4.5%	CYC8,REV1
5975	carbohydrate metabolic process	2 out of 52 genes, 3.8%	278 of 6335 genes, 4.4%	YPI1,TKL1
6091	generation of precursor metabolites and energy	2 out of 52 genes, 3.8%	163 of 6335 genes, 2.6%	YPI1,AAC1
7005	mitochondrion organization	2 out of 52 genes, 3.8%	337 of 6335 genes, 5.3%	RPN11,SUN4
6325	chromatin organization	2 out of 52 genes, 3.8%	220 of 6335 genes, 3.5%	CYC8,MSN2
48193	Golgi vesicle transport	2 out of 52 genes, 3.8%	183 of 6335 genes, 2.9%	ARF1,YPT1
70271	protein complex biogenesis	2 out of 52 genes, 3.8%	225 of 6335 genes, 3.6%	YPT1,CAP1
32196	transposition	2 out of 52 genes, 3.8%	108 of 6335 genes, 1.7%	YGR109W-A,YGR109W-B
9408	response to heat	2 out of 52 genes, 3.8%	49 of 6335 genes, 0.8%	MSN2,UME1
51321	meiotic cell cycle	2 out of 52 genes, 3.8%	165 of 6335 genes, 2.6%	YCS4,UME1
910	cytokinesis	1 out of 52 genes, 1.9%	111 of 6335 genes, 1.8%	RAX1
45333	cellular respiration	1 out of 52 genes, 1.9%	90 of 6335 genes, 1.4%	AAC1
9451	RNA modification	1 out of 52 genes, 1.9%	156 of 6335 genes, 2.5%	ISU2
51726	regulation of cell cycle	1 out of 52 genes, 1.9%	185 of 6335 genes, 2.9%	UME1
6352	transcription initiation, DNA-dependent	1 out of 52 genes, 1.9%	66 of 6335 genes, 1.0%	TFA1
43934	sporulation	1 out of 52 genes, 1.9%	126 of 6335 genes, 2%	FKS3
42274	ribosomal small subunit biogenesis	1 out of 52 genes, 1.9%	123 of 6335 genes, 1.9%	NAN1
6281	DNA repair	1 out of 52 genes, 1.9%	233 of 6335 genes, 3.7%	REV1
16050	vesicle organization	1 out of 52 genes, 1.9%	77 of 6335 genes, 1.2%	YPT1
746	conjugation	1 out of 52 genes, 1.9%	106 of 6335 genes, 1.7%	FIG1
8033	tRNA processing	1 out of 52 genes, 1.9%	100 of 6335 genes, 1.6%	ISU2
6605	protein targeting	1 out of 52 genes, 1.9%	266 of 6335 genes, 4.2%	YPT1
51603	proteolysis involved in cellular protein catabolic process	1 out of 52 genes, 1.9%	189 of 6335 genes, 3%	RPN11
51049	regulation of transport	1 out of 52 genes, 1.9%	61 of 6335 genes, 1%	CYC8
6520	cellular amino acid metabolic process	1 out of 52 genes, 1.9%	240 of 6335 genes, 3.8%	MAE1
6470	protein dephosphorylation	1 out of 52 genes, 1.9%	39 of 6335 genes, 0.6%	YPI1
902	cell morphogenesis	1 out of 52 genes, 1.9%	28 of 6335 genes, 0.4%	FIG1
16197	endosome transport	1 out of 52 genes, 1.9%	78 of 6335 genes, 1.2%	YPT1
6364	rRNA processing	1 out of 52 genes, 1.9%	294 of 6335 genes, 4.6%	NAN1
10324	membrane invagination	1 out of 52 genes, 1.9%	43 of 6335 genes, 0.7%	SLM4
2181	cytoplasmic translation	1 out of 52 genes, 1.9%	173 of 6335 genes, 2.7%	RPL18B
55086	nucleobase-containing small molecule metabolic process	1 out of 52 genes, 1.9%	182 of 6335 genes, 2.9%	TKL1
6979	response to oxidative stress	1 out of 52 genes, 1.9%	85 of 6335 genes, 1.3%	MSN2
6873	cellular ion homeostasis	1 out of 52 genes, 1.9%	122 of 6335 genes, 1.9%	ISU2
23052	signaling	1 out of 52 genes, 1.9%	225 of 6335 genes, 3.6%	SLM4
7031	peroxisome organization	1 out of 52 genes, 1.9%	66 of 6335 genes, 1.0%	RPN11
70647	protein modification by small protein conjugation or removal	1 out of 52 genes, 1.9%	149 of 6335 genes, 2.4%	RPN11
other	other	4 out of 52 genes, 7.7%		YSY6,PPN1,RSF2,DIC1

## Sheet: G2 Phase
GOID	GO term	Frequency	Genome Frequency	Gene(s)
8150	biological process unknown	13 out of 41 genes, 31.7%	1213 of 6335 genes, 19.1%	YBL029W,YDR042C,YDR336W,BRP1,YGR050C,OCA5,YJL160C,YKL044W,YKR040C,AIM29,YLR400W,AIM32,YML053C
51726	regulation of cell cycle	4 out of 41 genes, 9.8%	185 of 6335 genes, 2.9%	CKS1,FIN1,IME1,GID8
6366	transcription from RNA polymerase II promoter	4 out of 41 genes, 9.8%	447 of 6335 genes, 7.1%	YAP6,IME1,GAT2,SUT2
5975	carbohydrate metabolic process	3 out of 41 genes, 7.3%	278 of 6335 genes, 4.4%	VID24,GID8,TYE7
43934	sporulation	3 out of 41 genes, 7.3%	126 of 6335 genes, 2%	DIT1,RIM4,ATG26
55085	transmembrane transport	3 out of 41 genes, 7.3%	188 of 6335 genes, 3%	TAT1,HXT3,SUT2
6811	ion transport	3 out of 41 genes, 7.3%	132 of 6335 genes, 2.1%	SCO1,PHO88,PMP2
6629	lipid metabolic process	3 out of 41 genes, 7.3%	264 of 6335 genes, 4.2%	EKI1,ATG26,PIS1
7033	vacuole organization	2 out of 41 genes, 4.9%	68 of 6335 genes, 1.1%	VID24,VTI1
33043	regulation of organelle organization	2 out of 41 genes, 4.9%	146 of 6335 genes, 2.3%	FIN1,BDF1
42274	ribosomal small subunit biogenesis	2 out of 41 genes, 4.9%	123 of 6335 genes, 1.9%	UTP4,MRD1
16050	vesicle organization	2 out of 41 genes, 4.9%	77 of 6335 genes, 1.2%	VID24,VTI1
278	mitotic cell cycle	2 out of 41 genes, 4.9%	291 of 6335 genes, 4.6%	FIN1,GID8
51603	proteolysis involved in cellular protein catabolic process	2 out of 41 genes, 4.9%	189 of 6335 genes, 3%	VID24,GID8
6325	chromatin organization	2 out of 41 genes, 4.9%	220 of 6335 genes, 3.5%	CKS1,BDF1
7124	pseudohyphal growth	2 out of 41 genes, 4.9%	68 of 6335 genes, 1.1%	IME1,HMS2
6364	rRNA processing	2 out of 41 genes, 4.9%	294 of 6335 genes, 4.6%	UTP4,MRD1
51321	meiotic cell cycle	2 out of 41 genes, 4.9%	165 of 6335 genes, 2.6%	RIM4,IME1
48284	organelle fusion	2 out of 41 genes, 4.9%	65 of 6335 genes, 1.0%	VID24,VTI1
61025	membrane fusion	2 out of 41 genes, 4.9%	78 of 6335 genes, 1.2%	VID24,VTI1
71554	cell wall organization or biogenesis	1 out of 41 genes, 2.4%	210 of 6335 genes, 3.3%	DIT1
7010	cytoskeleton organization	1 out of 41 genes, 2.4%	219 of 6335 genes, 3.5%	FIN1
6360	transcription from RNA polymerase I promoter	1 out of 41 genes, 2.4%	63 of 6335 genes, 1%	UTP4
6974	response to DNA damage stimulus	1 out of 41 genes, 2.4%	284 of 6335 genes, 4.5%	BDF1
6091	generation of precursor metabolites and energy	1 out of 41 genes, 2.4%	163 of 6335 genes, 2.6%	TYE7
9451	RNA modification	1 out of 41 genes, 2.4%	156 of 6335 genes, 2.5%	PUS6
7059	chromosome segregation	1 out of 41 genes, 2.4%	132 of 6335 genes, 2.1%	FIN1
42221	response to chemical stimulus	1 out of 41 genes, 2.4%	352 of 6335 genes, 5.6%	SCO1
42255	ribosome assembly	1 out of 41 genes, 2.4%	61 of 6335 genes, 1%	MRD1
6869	lipid transport	1 out of 41 genes, 2.4%	49 of 6335 genes, 0.8%	SUT2
6281	DNA repair	1 out of 41 genes, 2.4%	233 of 6335 genes, 3.7%	BDF1
8033	tRNA processing	1 out of 41 genes, 2.4%	100 of 6335 genes, 1.6%	PUS6
6605	protein targeting	1 out of 41 genes, 2.4%	266 of 6335 genes, 4.2%	VID24
8643	carbohydrate transport	1 out of 41 genes, 2.4%	38 of 6335 genes, 0.6%	HXT3
51049	regulation of transport	1 out of 41 genes, 2.4%	61 of 6335 genes, 1%	SUT2
6401	RNA catabolic process	1 out of 41 genes, 2.4%	106 of 6335 genes, 1.7%	JSN1
48193	Golgi vesicle transport	1 out of 41 genes, 2.4%	183 of 6335 genes, 2.9%	VTI1
6310	DNA recombination	1 out of 41 genes, 2.4%	154 of 6335 genes, 2.4%	RIM4
70271	protein complex biogenesis	1 out of 41 genes, 2.4%	225 of 6335 genes, 3.6%	SCO1
6260	DNA replication	1 out of 41 genes, 2.4%	142 of 6335 genes, 2.2%	RIM4
70925	organelle assembly	1 out of 41 genes, 2.4%	84 of 6335 genes, 1.3%	MRD1
48285	organelle fission	1 out of 41 genes, 2.4%	125 of 6335 genes, 2%	FIN1
6865	amino acid transport	1 out of 41 genes, 2.4%	44 of 6335 genes, 0.7%	TAT1
6417	regulation of translation	1 out of 41 genes, 2.4%	89 of 6335 genes, 1.4%	SBP1
other	other	1 out of 41 genes, 2.4%		MGA1

## Sheet: M Phase
GOID	GO term	Frequency	Genome Frequency	Gene(s)
8150	biological process unknown	4 out of 19 genes, 21.1%	1213 of 6335 genes, 19.1%	MIT1,YIL012W,CPR8,YNR062C
51169	nuclear transport	3 out of 19 genes, 15.8%	162 of 6335 genes, 2.6%	ARB1,MTR2,MSG5
42221	response to chemical stimulus	3 out of 19 genes, 15.8%	352 of 6335 genes, 5.6%	BAR1,MSG5,HAA1
70647	protein modification by small protein conjugation or removal	3 out of 19 genes, 15.8%	149 of 6335 genes, 2.4%	UBC4,RAD16,BUL2
71554	cell wall organization or biogenesis	2 out of 19 genes, 10.5%	210 of 6335 genes, 3.3%	SMI1,MSG5
6974	response to DNA damage stimulus	2 out of 19 genes, 10.5%	284 of 6335 genes, 4.5%	RAD16,TRA1
23052	signaling	2 out of 19 genes, 10.5%	225 of 6335 genes, 3.6%	BAR1,MSG5
6281	DNA repair	2 out of 19 genes, 10.5%	233 of 6335 genes, 3.7%	RAD16,TRA1
746	conjugation	2 out of 19 genes, 10.5%	106 of 6335 genes, 1.7%	BAR1,MSG5
6366	transcription from RNA polymerase II promoter	2 out of 19 genes, 10.5%	447 of 6335 genes, 7.1%	TRA1,HAA1
51603	proteolysis involved in cellular protein catabolic process	2 out of 19 genes, 10.5%	189 of 6335 genes, 3%	UBC4,RAD16
54	ribosomal subunit export from nucleus	2 out of 19 genes, 10.5%	41 of 6335 genes, 0.6%	ARB1,MTR2
910	cytokinesis	1 out of 19 genes, 5.3%	111 of 6335 genes, 1.8%	RAX2
51049	regulation of transport	1 out of 19 genes, 5.3%	61 of 6335 genes, 1%	MSG5
6470	protein dephosphorylation	1 out of 19 genes, 5.3%	39 of 6335 genes, 0.6%	MSG5
6468	protein phosphorylation	1 out of 19 genes, 5.3%	158 of 6335 genes, 2.5%	MSG5
43543	protein acylation	1 out of 19 genes, 5.3%	64 of 6335 genes, 1.0%	TRA1
48193	Golgi vesicle transport	1 out of 19 genes, 5.3%	183 of 6335 genes, 2.9%	SFB3
70271	protein complex biogenesis	1 out of 19 genes, 5.3%	225 of 6335 genes, 3.6%	SFB3
51726	regulation of cell cycle	1 out of 19 genes, 5.3%	185 of 6335 genes, 2.9%	SMI1
7059	chromosome segregation	1 out of 19 genes, 5.3%	132 of 6335 genes, 2.1%	NSL1
15931	nucleobase-containing compound transport	1 out of 19 genes, 5.3%	116 of 6335 genes, 1.8%	MTR2
18193	peptidyl-amino acid modification	1 out of 19 genes, 5.3%	84 of 6335 genes, 1.3%	TRA1
6873	cellular ion homeostasis	1 out of 19 genes, 5.3%	122 of 6335 genes, 1.9%	VMA11
6869	lipid transport	1 out of 19 genes, 5.3%	49 of 6335 genes, 0.8%	PDR11
16050	vesicle organization	1 out of 19 genes, 5.3%	77 of 6335 genes, 1.2%	SFB3
31399	regulation of protein modification process	1 out of 19 genes, 5.3%	73 of 6335 genes, 1.2%	MSG5
278	mitotic cell cycle	1 out of 19 genes, 5.3%	291 of 6335 genes, 4.6%	SMI1
6605	protein targeting	1 out of 19 genes, 5.3%	266 of 6335 genes, 4.2%	MSG5
16570	histone modification	1 out of 19 genes, 5.3%	99 of 6335 genes, 1.6%	TRA1
6325	chromatin organization	1 out of 19 genes, 5.3%	220 of 6335 genes, 3.5%	TRA1

## Sheet: DAVID of Mu and Li
Category	Term	Count	%	PValue	Genes	List Total	Pop Hits	Pop Total	Fold Enrichment	Bonferroni	Benjamini	FDR
GOTERM_BP_FAT	GO:0006006~glucose metabolic process	11	6.47059	5.69238e-05	YER177W, YOR178C, YLR044C, YGR192C, YOR095C, YGR043C, YGR248W, YLR354C, YMR105C, YGL062W, YDR043C	111	82	4077	4.92716	0.0399938	0.0399938	0.0860857
GOTERM_BP_FAT	GO:0019318~hexose metabolic process	11	6.47059	0.000360637	YER177W, YOR178C, YLR044C, YGR192C, YOR095C, YGR043C, YGR248W, YLR354C, YMR105C, YGL062W, YDR043C	111	102	4077	3.96105	0.227886	0.1213	0.544222
GOTERM_BP_FAT	GO:0005996~monosaccharide metabolic process	11	6.47059	0.000940893	YER177W, YOR178C, YLR044C, YGR192C, YOR095C, YGR043C, YGR248W, YLR354C, YMR105C, YGL062W, YDR043C	111	115	4077	3.51328	0.490812	0.201467	1.41406
GOTERM_BP_FAT	GO:0019320~hexose catabolic process	7	4.11765	0.00130859	YLR044C, YGR192C, YOR095C, YGR043C, YGR248W, YLR354C, YMR105C	111	46	4077	5.58931	0.608931	0.209206	1.96157
GOTERM_BP_FAT	GO:0006739~NADP metabolic process	5	2.94118	0.00142202	YOR095C, YGR043C, YGR248W, YLR354C, YGL062W	111	19	4077	9.66572	0.639519	0.184589	2.12991
GOTERM_BP_FAT	GO:0046365~monosaccharide catabolic process	7	4.11765	0.00203414	YLR044C, YGR192C, YOR095C, YGR043C, YGR248W, YLR354C, YMR105C	111	50	4077	5.14216	0.767756	0.215986	3.03364
GOTERM_CC_FAT	GO:0000267~cell fraction	12	7.05882	0.00284654	YER177W, YAL062W, YGR192C, YOL159C, YKR093W, YFL014W, YMR165C, YER136W, YIL118W, YER103W, YDR158W, YDL126C	83	195	3788	2.80853	0.408154	0.408154	3.46273
GOTERM_BP_FAT	GO:0046164~alcohol catabolic process	7	4.11765	0.00332734	YLR044C, YGR192C, YOR095C, YGR043C, YGR248W, YLR354C, YMR105C	111	55	4077	4.67469	0.908341	0.289214	4.91733
GOTERM_BP_FAT	GO:0006098~pentose-phosphate shunt	4	2.35294	0.00352019	YOR095C, YGR043C, YGR248W, YLR354C	111	12	4077	12.2432	0.920216	0.27098	5.1953
SP_PIR_KEYWORDS	stress-induced protein	4	2.35294	0.00417348	YDR171W, YFL014W, YMR173W, YER103W	120	15	5277	11.7267	0.536768	0.536768	5.03895
GOTERM_BP_FAT	GO:0006007~glucose catabolic process	6	3.52941	0.00450954	YLR044C, YGR192C, YOR095C, YGR043C, YGR248W, YLR354C	111	41	4077	5.37508	0.960862	0.302374	6.60939
SP_PIR_KEYWORDS	isopeptide bond	8	4.70588	0.0053347	YOR316C, YDR510W, YNL178W, YDR508C, YGR060W, YJR145C, YEL046C, YDL126C	120	95	5277	3.70316	0.626267	0.388663	6.39888
KEGG_PATHWAY	sce00100:Steroid biosynthesis	4	2.35294	0.0054208	YML008C, YGR060W, YHR007C, YNL280C	39	12	1190	10.1709	0.173243	0.173243	4.70053
KEGG_PATHWAY	sce00030:Pentose phosphate pathway	5	2.94118	0.00594067	YOR095C, YGR043C, YGR248W, YLR354C, YMR105C	39	24	1190	6.35684	0.188234	0.0990195	5.14086
GOTERM_BP_FAT	GO:0034637~cellular carbohydrate biosynthetic process	7	4.11765	0.00605853	YJL153C, YER177W, YOR178C, YGR192C, YOR299W, YMR105C, YGL062W	111	62	4077	4.1469	0.987186	0.3532	8.78389
SP_PIR_KEYWORDS	sterol biosynthesis	4	2.35294	0.00712506	YML008C, YGR060W, YHR007C, YNL280C	120	18	5277	9.77222	0.731715	0.355041	8.46055
SP_PIR_KEYWORDS	nadp	7	4.11765	0.00746421	YPR127W, YAL062W, YNR060W, YHR007C, YOR236W, YDR158W, YNL280C	120	77	5277	3.99773	0.74806	0.291526	8.84636
GOTERM_BP_FAT	GO:0009266~response to temperature stimulus	12	7.05882	0.00760048	YAL062W, YOR178C, YDR171W, YFL014W, YGR248W, YML007W, YMR105C, YGL062W, YJL045W, YMR173W, YHR087W, YER103W	111	177	4077	2.49015	0.99579	0.391833	10.9015
UP_SEQ_FEATURE	cross-link:Glycyl lysine isopeptide (Lys-Gly) (interchain with G-Cter in ubiquitin)	7	4.11765	0.00794067	YOR316C, YNL178W, YDR508C, YGR060W, YJR145C, YEL046C, YDL126C	120	78	5277	3.94647	0.943754	0.943754	10.3752
GOTERM_CC_FAT	GO:0005624~membrane fraction	10	5.88235	0.00798261	YER177W, YGR192C, YKR093W, YFL014W, YMR165C, YER136W, YIL118W, YER103W, YDR158W, YDL126C	83	163	3788	2.79991	0.771151	0.521619	9.4332
GOTERM_CC_FAT	GO:0005626~insoluble fraction	10	5.88235	0.00798261	YER177W, YGR192C, YKR093W, YFL014W, YMR165C, YER136W, YIL118W, YER103W, YDR158W, YDL126C	83	163	3788	2.79991	0.771151	0.521619	9.4332
GOTERM_BP_FAT	GO:0044275~cellular carbohydrate catabolic process	7	4.11765	0.0082093	YLR044C, YGR192C, YOR095C, YGR043C, YGR248W, YLR354C, YMR105C	111	66	4077	3.89558	0.997289	0.388922	11.7248
GOTERM_BP_FAT	GO:0009628~response to abiotic stimulus	16	9.41176	0.00855937	YOR178C, YAL062W, YDR171W, YGR248W, YGL062W, YLR332W, YDR043C, YMR173W, YFL014W, YML007W, YMR105C, YJL045W, YOR028C, YLR113W, YHR087W, YER103W	111	284	4077	2.06928	0.997895	0.377564	12.1951
SP_PIR_KEYWORDS	oxidoreductase	12	7.05882	0.0106602	YPR127W, YAL062W, YGR192C, YCR107W, YJL045W, YNR060W, YGR060W, YHR007C, YOR236W, YOL165C, YDR158W, YNL280C	120	221	5277	2.38778	0.860822	0.325916	12.4093
SP_PIR_KEYWORDS	Steroid biosynthesis	4	2.35294	0.0110568	YML008C, YGR060W, YHR007C, YNL280C	120	21	5277	8.37619	0.870721	0.288915	12.8425
GOTERM_MF_FAT	GO:0050662~coenzyme binding	8	4.70588	0.0126578	YGR037C, YLR044C, YGR192C, YJL045W, YNR060W, YPL017C, YOR236W, YDR158W	96	94	3518	3.11879	0.961653	0.961653	15.3042
GOTERM_BP_FAT	GO:0016051~carbohydrate biosynthetic process	7	4.11765	0.013216	YJL153C, YER177W, YOR178C, YGR192C, YOR299W, YMR105C, YGL062W	111	73	4077	3.52203	0.999928	0.494071	18.2315
GOTERM_BP_FAT	GO:0016052~carbohydrate catabolic process	7	4.11765	0.013216	YLR044C, YGR192C, YOR095C, YGR043C, YGR248W, YLR354C, YMR105C	111	73	4077	3.52203	0.999928	0.494071	18.2315
SP_PIR_KEYWORDS	phosphoprotein	63	37.0588	0.0140325	YPR127W, YDR034C, YLR044C, YGR161C, YML008C, YPL024W, YGR043C, YGR233C, YMR204C, YMR165C, YNR060W, YMR173W, YER177W, YOR138C, YNL087W, YPL140C, YDL017W, YEL046C, YJR145C, YDL126C, YDR171W, YMR014W, YLR354C, YOR299W, YDR043C, YDR155C, YFL014W, YNL178W, YDR508C, YHR007C, YDR158W, YBR191W, YIL036W, YNL079C, YLR237W, YOR316C, YDR216W, YBR109C, YDR510W, YGL178W, YMR049C, YOR382W, YKR093W, YER136W, YDR…	120	2206	5277	1.25586	0.925746	0.310277	16.0297
GOTERM_CC_FAT	GO:0001950~plasma membrane enriched fraction	6	3.52941	0.0142195	YER177W, YGR192C, YFL014W, YIL118W, YER103W, YDR158W	83	67	3788	4.08703	0.928293	0.584548	16.2264
GOTERM_BP_FAT	GO:0007039~vacuolar protein catabolic process	8	4.70588	0.0158131	YGR161C, YFL014W, YGR248W, YOL060C, YMR105C, YGL062W, YMR173W, YER103W	111	98	4077	2.99835	0.999989	0.533223	21.4275
GOTERM_CC_FAT	GO:0005829~cytosol	15	8.82353	0.0174072	YBR191W, YLR044C, YDR098C, YDR171W, YLR367W, YGR248W, YGL062W, YPL198W, YDR500C, YNL178W, YOR274W, YEL046C, YJR145C, YOR236W, YDL126C	83	352	3788	1.94482	0.960487	0.554154	19.5146
GOTERM_BP_FAT	GO:0016129~phytosteroid biosynthetic process	4	2.35294	0.0178422	YML008C, YGR060W, YHR007C, YNL280C	111	21	4077	6.99614	0.999998	0.553704	23.843
GOTERM_BP_FAT	GO:0006696~ergosterol biosynthetic process	4	2.35294	0.0178422	YML008C, YGR060W, YHR007C, YNL280C	111	21	4077	6.99614	0.999998	0.553704	23.843
GOTERM_CC_FAT	GO:0005886~plasma membrane	15	8.82353	0.0182159	YEL069C, YLR237W, YJL170C, YLR105C, YDR046C, YLR332W, YNR060W, YIL118W, YOL156W, YKR093W, YNL087W, YFL014W, YGR060W, YDR508C, YMR017W	83	354	3788	1.93384	0.966042	0.49162	20.3297
GOTERM_BP_FAT	GO:0016128~phytosteroid metabolic process	4	2.35294	0.0202613	YML008C, YGR060W, YHR007C, YNL280C	111	22	4077	6.67813	1	0.578243	26.632
GOTERM_BP_FAT	GO:0008204~ergosterol metabolic process	4	2.35294	0.0202613	YML008C, YGR060W, YHR007C, YNL280C	111	22	4077	6.67813	1	0.578243	26.632
SP_PIR_KEYWORDS	cytosol	6	3.52941	0.0213863	YBR191W, YJL153C, YDR500C, YLR354C, YPL198W, YJR145C	120	71	5277	3.7162	0.981273	0.391782	23.4526
GOTERM_BP_FAT	GO:0046496~nicotinamide nucleotide metabolic process	5	2.94118	0.0255532	YOR095C, YGR043C, YGR248W, YLR354C, YGL062W	111	42	4077	4.37259	1	0.643385	32.404
GOTERM_BP_FAT	GO:0006769~nicotinamide metabolic process	5	2.94118	0.0276048	YOR095C, YGR043C, YGR248W, YLR354C, YGL062W	111	43	4077	4.2709	1	0.652282	34.5253
GOTERM_BP_FAT	GO:0009820~alkaloid metabolic process	5	2.94118	0.0276048	YOR095C, YGR043C, YGR248W, YLR354C, YGL062W	111	43	4077	4.2709	1	0.652282	34.5253
GOTERM_BP_FAT	GO:0019362~pyridine nucleotide metabolic process	5	2.94118	0.0297522	YOR095C, YGR043C, YGR248W, YLR354C, YGL062W	111	44	4077	4.17383	1	0.661356	36.6791
GOTERM_BP_FAT	GO:0030005~cellular di-, tri-valent inorganic cation homeostasis	6	3.52941	0.0298849	YOR316C, YDR098C, YLR023C, YOL060C, YMR105C, YNR060W	111	65	4077	3.39044	1	0.645098	36.81
GOTERM_BP_FAT	GO:0055066~di-, tri-valent inorganic cation homeostasis	6	3.52941	0.0298849	YOR316C, YDR098C, YLR023C, YOL060C, YMR105C, YNR060W	111	65	4077	3.39044	1	0.645098	36.81
GOTERM_BP_FAT	GO:0033692~cellular polysaccharide biosynthetic process	4	2.35294	0.031654	YER177W, YOR178C, YOR299W, YMR105C	111	26	4077	5.65073	1	0.649471	38.531
GOTERM_MF_FAT	GO:0048037~cofactor binding	9	5.29412	0.0363574	YGR037C, YLR044C, YGR192C, YJL045W, YNR060W, YPL017C, YEL046C, YOR236W, YDR158W	96	142	3518	2.32262	0.999924	0.991265	38.3016
GOTERM_BP_FAT	GO:0016126~sterol biosynthetic process	4	2.35294	0.0383726	YML008C, YGR060W, YHR007C, YNL280C	111	28	4077	5.2471	1	0.704705	44.6765
GOTERM_BP_FAT	GO:0006694~steroid biosynthetic process	4	2.35294	0.0383726	YML008C, YGR060W, YHR007C, YNL280C	111	28	4077	5.2471	1	0.704705	44.6765
GOTERM_BP_FAT	GO:0000271~polysaccharide biosynthetic process	4	2.35294	0.0383726	YER177W, YOR178C, YOR299W, YMR105C	111	28	4077	5.2471	1	0.704705	44.6765
SP_PIR_KEYWORDS	heat shock	3	1.76471	0.0437234	YDR171W, YFL014W, YMR173W	120	15	5277	8.795	0.999732	0.599096	42.4613
SP_PIR_KEYWORDS	cytoplasm	37	21.7647	0.0442932	YBR191W, YPR127W, YNL079C, YGR161C, YLR044C, YPL024W, YGR233C, YGR248W, YLR367W, YGL178W, YJL153C, YOR138C, YDR500C, YOL159C, YER136W, YDR169C, YGR218W, YMR105C, YOR028C, YPL017C, YJR145C, YER103W, YER138C, YDR540C, YGR192C, YLR368W, YDR524C, YGL062W, YPL198W, YER112W, YKL110C, YDR155C, YNL178W, YML007W, YOR274W, YLR113W, YHR087W	120	1224	5277	1.32931	0.99976	0.565516	42.8837
PIR_SUPERFAMILY	PIRSF000419:transaldolase	2	1.17647	0.0460604	YGR043C, YLR354C	66	2	2790	42.2727	0.972229	0.972229	39.1167
SP_PIR_KEYWORDS	ubl conjugation	7	4.11765	0.0462467	YOR316C, YNL178W, YDR508C, YGR060W, YJR145C, YEL046C, YDL126C	120	116	5277	2.65366	0.999835	0.54708	44.3104
GOTERM_BP_FAT	GO:0019748~secondary metabolic process	5	2.94118	0.0475089	YOR095C, YGR043C, YGR248W, YLR354C, YGL062W	111	51	4077	3.60095	1	0.766401	52.1165
INTERPRO	IPR001585:Transaldolase	2	1.17647	0.0495156	YGR043C, YLR354C	101	2	3989	39.495	0.999995	0.999995	48.0811
INTERPRO	IPR004730:Transaldolase AB	2	1.17647	0.0495156	YGR043C, YLR354C	101	2	3989	39.495	0.999995	0.999995	48.0811
INTERPRO	IPR018225:Transaldolase, active site	2	1.17647	0.0495156	YGR043C, YLR354C	101	2	3989	39.495	0.999995	0.999995	48.0811
SP_PIR_KEYWORDS	Secreted	4	2.35294	0.0498515	YOL155C, YKR102W, YOR382W, YPR121W	120	37	5277	4.75405	0.999918	0.54347	46.8574
SP_PIR_KEYWORDS	lipid synthesis	4	2.35294	0.0498515	YML008C, YGR060W, YHR007C, YNL280C	120	37	5277	4.75405	0.999918	0.54347	46.8574
GO analysis of 170 predicted cell cycle regulated genes from Wu and Li, BMC Bioinformatics, 2008.
